# Supplementary material for: The genetic basis of natural variation in a phoretic behavior
Source: Nat Commun. 2017 Aug 17;8:273. doi: 10.1038/s41467-017-00386-x (PMC5561207; doi:10.1038/s41467-017-00386-x)
Supplement: Supplementary file 4 — SupD1 [file 41467_2017_386_MOESM4_ESM.xlsx]

## Sheet: Sheet1
Date	Strain	Nictation fraction
20160105	CB4856	0.0595846
20160107	CB4856	0.112737
20160108	CB4856	0.126061
20160113	CB4856	0.184595
20160114	CB4856	0.120304
20160115	CB4856	0.0811466
20160118	CB4856	0.0652469
20160120	CB4856	0.106746
20160124	CB4856	0.0604056
20160205	CB4856	0.0847222
20160210	CB4856	0.136522
20160211	CB4856	0.178042
20160218	CB4856	0.13231
20160219	CB4856	0.0820821
20160221	CB4856	0.0944711
20160222	CB4856	0.143292
20160226	CB4856	0.0789546
20160302	CB4856	0.113585
20160304	CB4856	0.145933
20160306	CB4856	0.0668845
20160307	CB4856	0.147182
20160526	CB4856	0.0961538
20160605	CB4856	0.0507264
20160606	CB4856	0.131111
20160105	CX11314	0.325253
20160107	CX11314	0.451141
20160108	CX11314	0.293081
20160304	DL238	0.302215
20160306	DL238	0.316818
20160307	DL238	0.284198
20160205	ED3017	0.24033
20160210	ED3017	0.121157
20160211	ED3017	0.144035
20160218	EG4725	0.133178
20160219	EG4725	0.128263
20160221	EG4725	0.103834
20160118	JT11398	0.139804
20160120	JT11398	0.242659
20160124	JT11398	0.142827
20160222	JU258	0.259947
20160226	JU258	0.26537
20160302	JU258	0.149795
20160304	JU775	0.182177
20160306	JU775	0.25584
20160307	JU775	0.259374
20160222	LKC34	0.306531
20160226	LKC34	0.261086
20160302	LKC34	0.351374
20160218	MY16	0.338624
20160219	MY16	0.33699
20160221	MY16	0.454003
20160526	MY23	0.497658
20160605	MY23	0.47371
20160606	MY23	0.32441
20160113	N2	0.331905
20160114	N2	0.20002
20160115	N2	0.111255
