# Supplementary material for: The genetic basis of natural variation in a phoretic behavior
Source: Nat Commun. 2017 Aug 17;8:273. doi: 10.1038/s41467-017-00386-x (PMC5561207; doi:10.1038/s41467-017-00386-x)
Supplement: Supplementary file 5 — SupD2 [file 41467_2017_386_MOESM5_ESM.xlsx]

## Sheet: Sheet1
Date	Strain	Nictation fraction
20121129	QX2	0.13098
20121123	QX3	0.382246
20121020	QX4	0.281746
20121126	QX5	0.496035
20121020	QX6	0.131856
20121126	QX8	0.253476
20121026	QX9	0.319264
20121129	QX10	0.349617
20121123	QX11	0.45674
20121020	QX12	0.229268
20121020	QX13	0.462626
20121123	QX14	0.339921
20121020	QX15	0.115854
20121020	QX16	0.182843
20121020	QX17	0.206452
20121130	QX19	0.301409
20121122	QX20	0.565809
20121129	QX22	0.143778
20121123	QX24	0.213844
20121123	QX25	0.116605
20121123	QX26	0.361833
20121026	QX27	0.252347
20121126	QX29	0.30619
20121123	QX32	0.523912
20121123	QX33	0.588095
20121123	QX34	0.400397
20121020	QX36	0.384881
20121126	QX37	0.238095
20121123	QX38	0.282586
20121103	QX39	0.268398
20121020	QX40	0.280522
20121123	QX41	0.133074
20121129	QX42	0.309056
20121123	QX43	0.377778
20121124	QX44	0.32733
20121123	QX45	0.64014
20121026	QX47	0.152767
20121025	QX48	0.277167
20121025	QX49	0.248434
20121124	QX51	0.554259
20121126	QX52	0.201307
20121020	QX53	0.522063
20121126	QX54	0.45373
20121025	QX55	0.326496
20121126	QX56	0.583143
20121020	QX57	0.265813
20121122	QX58	0.192308
20121126	QX59	0.136259
20121020	QX60	0.109733
20121026	QX61	0.319201
20121025	QX62	0.17962
20121021	QX63	0.398973
20121126	QX64	0.18767
20121021	QX65	0.156131
20121123	QX66	0.192652
20121126	QX67	0.417675
20121025	QX68	0.434324
20121122	QX69	0.489327
20121124	QX70	0.244683
20121021	QX71	0.236341
20121126	QX72	0.26731
20121123	QX73	0.497636
20121122	QX74	0.576734
20121201	QX75	0.257877
20121026	QX76	0.294223
20121123	QX77	0.0912407
20121021	QX78	0.351359
20121021	QX79	0.438889
20121025	QX80	0.189409
20121021	QX81	0.340635
20121123	QX82	0.28172
20121021	QX83	0.278292
20121123	QX84	0.257891
20121124	QX85	0.387425
20121124	QX86	0.132698
20121021	QX87	0.140212
20121123	QX88	0.217469
20121123	QX90	0.214576
20121130	QX92	0.592649
20121025	QX93	0.219481
20121126	QX94	0.0971738
20121021	QX95	0.38682
20121025	QX96	0.442741
20121025	QX97	0.298131
20121021	QX99	0.0592355
20121124	QX100	0.312073
20121103	QX102	0.168567
20121123	QX103	0.103312
20121126	QX104	0.347009
20121126	QX106	0.341422
20121021	QX107	0.220926
20121129	QX108	0.551587
20121030	QX109	0.239578
20121123	QX110	0.113624
20121030	QX111	0.145594
20121021	QX112	0.206194
20121021	QX113	0.17383
20121021	QX114	0.364138
20121122	QX115	0.52701
20121201	QX116	0.434274
20121126	QX117	0.417329
20121126	QX118	0.364807
20121126	QX120	0.617284
20121021	QX121	0.388832
20121021	QX122	0.253623
20121126	QX124	0.355852
20121127	QX125	0.505886
20121127	QX127	0.251866
20121025	QX128	0.239211
20121201	QX129	0.259572
20121021	QX131	0.138585
20121021	QX134	0.418454
20121129	QX137	0.386685
20121129	QX138	0.204453
20121123	QX140	0.273951
20121129	QX147	0.0938272
20121126	QX148	0.44248
20121201	QX153	0.283337
20121126	QX154	0.365993
20121127	QX156	0.169404
20121126	QX157	0.409997
20121126	QX158	0.274293
20121126	QX159	0.645843
20121126	QX160	0.588221
20121129	QX161	0.497362
20121129	QX162	0.483767
20121129	QX163	0.203405
20121021	QX164	0.394697
20121021	QX165	0.32915
20121025	QX166	0.27108
20121025	QX169	0.298431
20121026	QX170	0.169201
20121026	QX171	0.299081
20121026	QX172	0.265795
20121026	QX173	0.408182
20121026	QX174	0.318839
20121026	QX175	0.199887
20121022	QX176	0.377392
20121026	QX178	0.240999
20121026	QX180	0.228006
20121030	QX181	0.211333
20121026	QX182	0.27132
20121026	QX183	0.379322
20121022	QX184	0.407022
20121022	QX185	0.316426
20121021	QX186	0.248734
20121021	QX187	0.312747
20121026	QX188	0.485226
20121021	QX189	0.338641
20121026	QX190	0.222812
20121026	QX191	0.435703
20121026	QX192	0.216828
20121026	QX193	0.209376
20121026	QX195	0.539263
20121030	QX196	0.185034
20121026	QX197	0.2906
20121022	QX198	0.258828
20121105	QX200	0.182471
20121021	QX201	0.2
20121026	QX202	0.237954
20121026	QX203	0.19349
20121026	QX204	0.303291
20121030	QX205	0.521685
20121123	QX206	0.309874
20121129	QX207	0.195385
20121130	QX212	0.22913
20121129	QX213	0.201902
20121129	QX216	0.420982
20121129	QX217	0.446876
20121201	QX218	0.206838
20121129	QX219	0.260417
20121129	QX220	0.466652
20121201	QX221	0.206872
20121129	QX224	0.285948
20121201	QX225	0.445326
20121124	QX226	0.463468
20121124	QX227	0.336006
20121122	QX229	0.571717
20121124	QX230	0.500871
20121122	QX231	0.415482
20121201	QX232	0.539151
20121129	QX234	0.0734649
20121201	QX235	0.427744
20121127	QX236	0.404444
20121129	QX237	0.150866
20121129	QX239	0.444121
