# Supplementary material for: The genetic basis of natural variation in a phoretic behavior
Source: Nat Commun. 2017 Aug 17;8:273. doi: 10.1038/s41467-017-00386-x (PMC5561207; doi:10.1038/s41467-017-00386-x)
Supplement: Supplementary file 6 — SupD3 [file 41467_2017_386_MOESM6_ESM.xlsx]

## Sheet: Sheet1
Date	Strain	Nictation fraction
20130615	CB4856	0.24413
20130615	CB4856	0.437542
20130615	CB4856	0.220915
20130615	CB4856	0.116344
20130616	CB4856	0.156481
20130616	CB4856	0.234848
20130616	CB4856	0.253086
20130616	CB4856	0.2126
20130616	CB4856	0.0905339
20130705	CB4856	0.0860125
20130705	CB4856	0.111833
20130705	CB4856	0.222564
20130705	CB4856	0.0846561
20130705	CB4856	0.14881
20130707	CB4856	0.301908
20130707	CB4856	0.247344
20130707	CB4856	0.294226
20130707	CB4856	0.245128
20130707	CB4856	0.265046
20130716	CB4856	0.231683
20130716	CB4856	0.145224
20130716	CB4856	0.251898
20130716	CB4856	0.0588972
20130716	CB4856	0.267268
20130717	CB4856	0.117816
20130717	CB4856	0.174074
20130717	CB4856	0.114859
20130717	CB4856	0.122807
20130731	CB4856	0.150718
20130731	CB4856	0.176517
20130801	CB4856	0.164644
20130802	CB4856	0.162121
20130802	CB4856	0.192096
20130802	CB4856	0.0808824
20130802	CB4856	0.188711
20130802	CB4856	0.318619
20130925	CB4856	0.113272
20131003	CB4856	0.410847
20131003	CB4856	0.161905
20131003	CB4856	0.21607
20131003	CB4856	0.293447
20131003	CB4856	0.121116
20131003	CB4856	0.0967554
20131004	CB4856	0.0513539
20131004	CB4856	0.096633
20131004	CB4856	0.255263
20131007	CB4856	0.164516
20131007	CB4856	0.193083
20131007	CB4856	0.336111
20131007	CB4856	0.213535
20131011	CB4856	0.170175
20131011	CB4856	0.278309
20131011	CB4856	0.250736
20131122	CB4856	0.0825397
20131122	CB4856	0.135632
20131122	CB4856	0.266657
20131122	CB4856	0.0826211
20131122	CB4856	0.191045
20131123	CB4856	0.191169
20131123	CB4856	0.152057
20131123	CB4856	0.0965608
20131123	CB4856	0.245455
20131123	CB4856	0.22332
20131125	CB4856	0.158421
20131125	CB4856	0.373457
20131125	CB4856	0.23254
20131125	CB4856	0.0980392
20131125	CB4856	0.123988
20131126	CB4856	0.248329
20131126	CB4856	0.37227
20131126	CB4856	0.279006
20131126	CB4856	0.175219
20131126	CB4856	0.11006
20131127	CB4856	0.243098
20131127	CB4856	0.143733
20131127	CB4856	0.0910088
20131127	CB4856	0.0508207
20131127	CB4856	0.218704
20140113	CB4856	0.178922
20140113	CB4856	0.317964
20140113	CB4856	0.223585
20140114	CB4856	0.109586
20140114	CB4856	0.298446
20140114	CB4856	0.143739
20140115	CB4856	0.149892
20140115	CB4856	0.183812
20140115	CB4856	0.220707
20140117	CB4856	0.237923
20140117	CB4856	0.161438
20140117	CB4856	0.242754
20140120	CB4856	0.0974306
20140120	CB4856	0.129077
20140120	CB4856	0.141204
20140121	CB4856	0.119444
20140121	CB4856	0.218819
20140121	CB4856	0.188819
20130323	LJ1203	0.476256
20130323	LJ1203	0.44026
20130323	LJ1203	0.478788
20130323	LJ1203	0.297591
20130323	LJ1203	0.175329
20130324	LJ1203	0.393023
20130324	LJ1203	0.277318
20130324	LJ1203	0.321083
20130324	LJ1203	0.311429
20130324	LJ1203	0.232511
20130328	LJ1203	0.407407
20130328	LJ1203	0.407239
20130328	LJ1203	0.428421
20130328	LJ1203	0.4375
20130328	LJ1203	0.317178
20130329	LJ1203	0.193372
20130329	LJ1203	0.261905
20130329	LJ1203	0.472074
20130329	LJ1203	0.220082
20130329	LJ1203	0.318819
20130411	LJ1203	0.508889
20130411	LJ1203	0.491202
20130411	LJ1203	0.546684
20130411	LJ1203	0.291005
20130411	LJ1203	0.438043
20130412	LJ1203	0.465723
20130412	LJ1203	0.422121
20130412	LJ1203	0.481252
20130412	LJ1203	0.480775
20130412	LJ1203	0.487441
20160126	LJ1203	0.139138
20160126	LJ1203	0.250516
20160126	LJ1203	0.297759
20160127	LJ1203	0.302942
20160127	LJ1203	0.234997
20160127	LJ1203	0.310091
20160201	LJ1203	0.38933
20160201	LJ1203	0.232363
20160201	LJ1203	0.271858
20160220	LJ1203	0.271368
20160220	LJ1203	0.31746
20160220	LJ1203	0.177269
20160221	LJ1203	0.294253
20160221	LJ1203	0.174128
20160221	LJ1203	0.160653
20160826	LJ1203	0.636227
20160826	LJ1203	0.594777
20160826	LJ1203	0.443324
20160826	LJ1203	0.537344
20160827	LJ1203	0.561649
20160827	LJ1203	0.591174
20160827	LJ1203	0.488506
20160827	LJ1203	0.256497
20160831	LJ1203	0.417172
20160831	LJ1203	0.550179
20160831	LJ1203	0.4
20160831	LJ1203	0.392592
20160901	LJ1203	0.3
20160901	LJ1203	0.366667
20160901	LJ1203	0.388889
20160901	LJ1203	0.360536
20160905	LJ1203	0.544444
20160905	LJ1203	0.433333
20160905	LJ1203	0.398043
20160905	LJ1203	0.522222
20130615	LJ1204	0.228535
20130615	LJ1204	0.2789
20130615	LJ1204	0.278122
20130615	LJ1204	0.225257
20130616	LJ1204	0.417101
20130616	LJ1204	0.237013
20130616	LJ1204	0.285859
20130616	LJ1204	0.209064
20130616	LJ1204	0.11413
20130705	LJ1204	0.117816
20130705	LJ1204	0.33296
20130705	LJ1204	0.26148
20130705	LJ1204	0.236111
20130705	LJ1204	0.25254
20130707	LJ1204	0.495679
20130707	LJ1204	0.461386
20130707	LJ1204	0.474958
20130707	LJ1204	0.398914
20130707	LJ1204	0.350778
20130731	LJ1204	0.291889
20130731	LJ1204	0.146384
20130731	LJ1204	0.209519
20130801	LJ1204	0.504765
20130801	LJ1204	0.469444
20130801	LJ1204	0.483763
20130801	LJ1204	0.386775
20130802	LJ1204	0.461728
20130802	LJ1204	0.54505
20130802	LJ1204	0.453846
20130802	LJ1204	0.632472
20130802	LJ1204	0.56488
20140113	LJ1204	0.299929
20140113	LJ1204	0.209214
20140113	LJ1204	0.182642
20140114	LJ1204	0.375897
20140114	LJ1204	0.165485
20140114	LJ1204	0.250584
20140115	LJ1204	0.333642
20140115	LJ1204	0.379704
20140115	LJ1204	0.204365
20140117	LJ1204	0.409837
20140117	LJ1204	0.283238
20140117	LJ1204	0.285167
20140120	LJ1204	0.398261
20140120	LJ1204	0.303492
20140120	LJ1204	0.246047
20140121	LJ1204	0.258142
20140121	LJ1204	0.31467
20140121	LJ1204	0.333414
20130615	LJ1205	0.37956
20130615	LJ1205	0.399267
20130615	LJ1205	0.395588
20130615	LJ1205	0.24178
20130616	LJ1205	0.251323
20130616	LJ1205	0.0784314
20130616	LJ1205	0.194762
20130616	LJ1205	0.159824
20130616	LJ1205	0.0319069
20130716	LJ1205	0.212476
20130716	LJ1205	0.27381
20130716	LJ1205	0.476634
20130716	LJ1205	0.181717
20130717	LJ1205	0.260504
20130717	LJ1205	0.0869686
20130717	LJ1205	0.298094
20130717	LJ1205	0.168414
20130731	LJ1205	0.213548
20130731	LJ1205	0.210031
20130731	LJ1205	0.331871
20130731	LJ1205	0.278195
20130731	LJ1205	0.304657
20130801	LJ1205	0.305455
20130801	LJ1205	0.339259
20130802	LJ1205	0.195055
20130802	LJ1205	0.455822
20130802	LJ1205	0.481302
20130802	LJ1205	0.399832
20130802	LJ1205	0.42094
20130615	LJ1206	0.261957
20130615	LJ1206	0.333138
20130615	LJ1206	0.423077
20130615	LJ1206	0.409722
20130616	LJ1206	0.268254
20130616	LJ1206	0.308279
20130616	LJ1206	0.108947
20130616	LJ1206	0.179956
20130616	LJ1206	0.0119048
20130716	LJ1206	0.204509
20130716	LJ1206	0.305467
20130716	LJ1206	0.157619
20130716	LJ1206	0.19127
20130716	LJ1206	0.369444
20130717	LJ1206	0.070104
20130717	LJ1206	0.147504
20130717	LJ1206	0.108135
20130717	LJ1206	0.154288
20130615	LJ1207	0.294444
20130615	LJ1207	0.112319
20130615	LJ1207	0.279605
20130615	LJ1207	0.20731
20130616	LJ1207	0.0992647
20130616	LJ1207	0.185496
20130616	LJ1207	0.175641
20130616	LJ1207	0.126136
20130616	LJ1207	0.106907
20130716	LJ1207	0.0394022
20130716	LJ1207	0.16746
20130716	LJ1207	0.157796
20130716	LJ1207	0.288345
20130716	LJ1207	0.249051
20130717	LJ1207	0.213641
20130717	LJ1207	0.153774
20130717	LJ1207	0.173955
20130717	LJ1207	0.234722
20130801	LJ1207	0.424444
20130801	LJ1207	0.309131
20130801	LJ1207	0.260587
20130801	LJ1207	0.250237
20130802	LJ1207	0.272358
20130802	LJ1207	0.384359
20130802	LJ1207	0.23254
20130802	LJ1207	0.385663
20130802	LJ1207	0.388406
20130925	LJ1209	0.365683
20131003	LJ1209	0.318803
20131003	LJ1209	0.362695
20131003	LJ1209	0.407928
20131003	LJ1209	0.277681
20131003	LJ1209	0.263492
20131003	LJ1209	0.294048
20131004	LJ1209	0.300845
20131004	LJ1209	0.203758
20131004	LJ1209	0.134113
20131004	LJ1209	0.283333
20131007	LJ1209	0.253968
20131007	LJ1209	0.267085
20131007	LJ1209	0.241959
20131007	LJ1209	0.288774
20131007	LJ1209	0.550691
20131011	LJ1209	0.566743
20131011	LJ1209	0.280257
20130925	LJ1210	0.535423
20130925	LJ1210	0.402222
20130925	LJ1210	0.368756
20130925	LJ1210	0.505698
20131003	LJ1210	0.252688
20131003	LJ1210	0.281021
20131003	LJ1210	0.277081
20131003	LJ1210	0.0384615
20131003	LJ1210	0.297778
20131004	LJ1210	0.169091
20131004	LJ1210	0.118728
20131004	LJ1210	0.346907
20131004	LJ1210	0.232756
20131007	LJ1210	0.245276
20131007	LJ1210	0.435043
20131007	LJ1210	0.431094
20131007	LJ1210	0.432019
20131007	LJ1210	0.186574
20131011	LJ1210	0.43514
20131011	LJ1210	0.377528
20131003	LJ1211	0.372459
20131003	LJ1211	0.381268
20131003	LJ1211	0.336806
20131003	LJ1211	0.0729921
20131003	LJ1211	0.196623
20131004	LJ1211	0.155158
20131004	LJ1211	0.174074
20131004	LJ1211	0.146245
20131007	LJ1211	0.045977
20131007	LJ1211	0.127946
20131007	LJ1211	0.161765
20131007	LJ1211	0.0948413
20131007	LJ1211	0.275257
20131011	LJ1211	0.232348
20131011	LJ1211	0.248635
20131011	LJ1211	0.328241
20131011	LJ1211	0.263348
20131122	LJ1212	0.179956
20131122	LJ1212	0.194139
20131122	LJ1212	0.199856
20131122	LJ1212	0.131054
20131122	LJ1212	0.218216
20131123	LJ1212	0.338672
20131123	LJ1212	0.299473
20131123	LJ1212	0.298604
20131123	LJ1212	0.289843
20131123	LJ1212	0.213384
20131125	LJ1212	0.204329
20131125	LJ1212	0.395556
20131125	LJ1212	0.186667
20131125	LJ1212	0.220109
20131125	LJ1212	0.210185
20131126	LJ1212	0.163734
20131126	LJ1212	0.334869
20131126	LJ1212	0.0389744
20131126	LJ1212	0.0488095
20131126	LJ1212	0.199735
20131127	LJ1212	0.128389
20131127	LJ1212	0.21216
20131127	LJ1212	0.26783
20131127	LJ1212	0.205742
20131127	LJ1212	0.284551
20131122	LJ1213	0.272727
20131122	LJ1213	0.10853
20131122	LJ1213	0.0353989
20131122	LJ1213	0.229365
20131122	LJ1213	0.395532
20131123	LJ1213	0.227886
20131123	LJ1213	0.297727
20131123	LJ1213	0.289187
20131123	LJ1213	0.184993
20131123	LJ1213	0.322134
20131125	LJ1213	0.443889
20131125	LJ1213	0.189198
20131125	LJ1213	0.317901
20131125	LJ1213	0.183462
20131125	LJ1213	0.330428
20131126	LJ1213	0.273389
20131126	LJ1213	0.472861
20131126	LJ1213	0.25478
20131126	LJ1213	0.198021
20131126	LJ1213	0.380952
20131127	LJ1213	0.315296
20131127	LJ1213	0.177622
20131127	LJ1213	0.244505
20131127	LJ1213	0.211499
20131127	LJ1213	0.277219
20140113	LJ1213	0.271713
20140113	LJ1213	0.263228
20140113	LJ1213	0.349277
20140114	LJ1213	0.337056
20140114	LJ1213	0.271567
20140114	LJ1213	0.279566
20140115	LJ1213	0.423446
20140115	LJ1213	0.334877
20140115	LJ1213	0.364931
20140117	LJ1213	0.431217
20140117	LJ1213	0.216207
20140117	LJ1213	0.297207
20140120	LJ1213	0.39211
20140120	LJ1213	0.271429
20140120	LJ1213	0.399287
20140121	LJ1213	0.415242
20140121	LJ1213	0.316653
20140121	LJ1213	0.290327
20131122	LJ1215	0.178177
20131122	LJ1215	0.175341
20131122	LJ1215	0.189558
20131122	LJ1215	0.238227
20131122	LJ1215	0.0929487
20131123	LJ1215	0.166233
20131123	LJ1215	0.299835
20131123	LJ1215	0.284002
20131123	LJ1215	0.36036
20131123	LJ1215	0.312557
20131125	LJ1215	0.522612
20131125	LJ1215	0.362698
20131125	LJ1215	0.19127
20131125	LJ1215	0.213209
20131125	LJ1215	0.252415
20131126	LJ1215	0.506734
20131126	LJ1215	0.390037
20131126	LJ1215	0.15056
20131126	LJ1215	0.122549
20131126	LJ1215	0.204444
20131127	LJ1215	0.370432
20131127	LJ1215	0.158832
20131127	LJ1215	0.278632
20131127	LJ1215	0.0868347
20131127	LJ1215	0.184066
20140113	LJ1215	0.382295
20140113	LJ1215	0.240616
20140113	LJ1215	0.349632
20140114	LJ1215	0.269331
20140114	LJ1215	0.28381
20140114	LJ1215	0.452842
20140115	LJ1215	0.183232
20140115	LJ1215	0.373294
20140115	LJ1215	0.412458
20140117	LJ1215	0.346257
20140117	LJ1215	0.251058
20140117	LJ1215	0.21103
20140120	LJ1215	0.315931
20140120	LJ1215	0.330137
20140120	LJ1215	0.295039
20140121	LJ1215	0.380071
20140121	LJ1215	0.263627
20140121	LJ1215	0.264198
20130323	N2	0.387685
20130323	N2	0.38109
20130323	N2	0.410419
20130323	N2	0.448337
20130323	N2	0.356768
20130324	N2	0.260982
20130324	N2	0.262931
20130324	N2	0.452155
20130324	N2	0.225242
20130324	N2	0.404155
20130328	N2	0.354725
20130328	N2	0.657749
20130328	N2	0.596037
20130328	N2	0.473172
20130328	N2	0.398785
20130329	N2	0.338889
20130329	N2	0.393171
20130329	N2	0.58086
20130329	N2	0.436322
20130329	N2	0.339526
20130411	N2	0.47563
20130411	N2	0.652358
20130411	N2	0.497219
20130411	N2	0.517327
20130411	N2	0.322297
20130412	N2	0.50226
20130412	N2	0.523658
20130412	N2	0.6455
20130412	N2	0.566876
20130412	N2	0.58424
20160126	N2	0.277778
20160126	N2	0.297531
20160126	N2	0.297283
20160127	N2	0.397835
20160127	N2	0.327485
20160127	N2	0.346561
20160201	N2	0.337377
20160201	N2	0.22472
20160201	N2	0.417216
20160220	N2	0.426445
20160220	N2	0.382444
20160220	N2	0.480449
20160221	N2	0.478314
20160221	N2	0.297323
20160221	N2	0.323968
20160826	N2	0.622222
20160826	N2	0.644445
20160826	N2	0.556416
20160826	N2	0.628105
20160827	N2	0.669176
20160827	N2	0.637276
20160827	N2	0.479167
20160827	N2	0.615435
20160831	N2	0.522222
20160831	N2	0.522222
20160831	N2	0.655556
20160831	N2	0.549821
20160901	N2	0.460573
20160901	N2	0.511111
20160901	N2	0.377778
20160901	N2	0.539427
20160905	N2	0.678896
20160905	N2	0.6
20160905	N2	0.612073
20160905	N2	0.544444
