# Supplementary material for: The genetic basis of natural variation in a phoretic behavior
Source: Nat Commun. 2017 Aug 17;8:273. doi: 10.1038/s41467-017-00386-x (PMC5561207; doi:10.1038/s41467-017-00386-x)
Supplement: Supplementary file 7 — SupD4 [file 41467_2017_386_MOESM7_ESM.csv]

	Chr	Pos	Ref	Alt	Effect	Impact	Gene_Name	Gene_ID	Feature_ID	Exon_Intron_Rank	NT_change	AA_change	Prot_position
1	IV	15645536	T	C	3_prime_UTR_variant	MODIFIER	NA	WBGene00013637	Y105C5A.13a	4/4	c.*384T>C
2	IV	15645536	T	C	3_prime_UTR_variant	MODIFIER	NA	WBGene00013637	Y105C5A.13b	3/3	c.*384T>C
3	IV	15645536	T	C	upstream_gene_variant	MODIFIER	NA	WBGene00013636	Y105C5A.12		c.-1A>G
4	IV	15645536	T	C	upstream_gene_variant	MODIFIER	NA	WBGene00194913	Y105C5A.1272		c.-44T>C
5	IV	15645536	T	C	downstream_gene_variant	MODIFIER	NA	WBGene00185102	Y105C5A.1268		c.*180A>G
6	IV	15645843	G	A	upstream_gene_variant	MODIFIER	NA	WBGene00013636	Y105C5A.12		c.-1C>T
7	IV	15645843	G	A	upstream_gene_variant	MODIFIER	NA	WBGene00194913	Y105C5A.1272		c.-44G>A
8	IV	15645843	G	A	downstream_gene_variant	MODIFIER	NA	WBGene00013637	Y105C5A.13a		c.*361G>A
9	IV	15645843	G	A	downstream_gene_variant	MODIFIER	NA	WBGene00185102	Y105C5A.1268		c.*180C>T
10	IV	15645843	G	A	downstream_gene_variant	MODIFIER	NA	WBGene00013637	Y105C5A.13b		c.*231G>A
11	IV	15646308	T	C	upstream_gene_variant	MODIFIER	NA	WBGene00013636	Y105C5A.12		c.-1A>G
12	IV	15646308	T	C	upstream_gene_variant	MODIFIER	NA	WBGene00194913	Y105C5A.1272		c.-44T>C
13	IV	15646308	T	C	downstream_gene_variant	MODIFIER	NA	WBGene00013637	Y105C5A.13a		c.*361T>C
14	IV	15646308	T	C	downstream_gene_variant	MODIFIER	NA	WBGene00013637	Y105C5A.13b		c.*231T>C
15	IV	15646308	T	C	intron_variant	MODIFIER	NA	WBGene00185102	Y105C5A.1268	1/2	c.104+22A>G
16	IV	15647052	G	A	synonymous_variant	LOW	NA	WBGene00194913	Y105C5A.1272	1/2	c.18G>A	p.Gln6Gln	18/228
17	IV	15647052	G	A	upstream_gene_variant	MODIFIER	NA	WBGene00185102	Y105C5A.1268		c.-1C>T
18	IV	15647052	G	A	downstream_gene_variant	MODIFIER	NA	WBGene00013637	Y105C5A.13a		c.*361G>A
19	IV	15647052	G	A	downstream_gene_variant	MODIFIER	NA	WBGene00013637	Y105C5A.13b		c.*231G>A
20	IV	15647261	G	A	synonymous_variant	LOW	NA	WBGene00194913	Y105C5A.1272	2/2	c.177G>A	p.Gln59Gln	177/228
21	IV	15647261	G	A	upstream_gene_variant	MODIFIER	NA	WBGene00185102	Y105C5A.1268		c.-1C>T
22	IV	15647261	G	A	downstream_gene_variant	MODIFIER	NA	WBGene00013637	Y105C5A.13a		c.*361G>A
23	IV	15647261	G	A	downstream_gene_variant	MODIFIER	NA	WBGene00013637	Y105C5A.13b		c.*231G>A
24	IV	15647262	A	G	missense_variant	MODERATE	NA	WBGene00194913	Y105C5A.1272	2/2	c.178A>G	p.Ser60Gly	178/228
25	IV	15647262	A	G	upstream_gene_variant	MODIFIER	NA	WBGene00185102	Y105C5A.1268		c.-1T>C
26	IV	15647262	A	G	downstream_gene_variant	MODIFIER	NA	WBGene00013637	Y105C5A.13a		c.*361A>G
27	IV	15647262	A	G	downstream_gene_variant	MODIFIER	NA	WBGene00013637	Y105C5A.13b		c.*231A>G
28	IV	15647744	A	G	upstream_gene_variant	MODIFIER	NA	WBGene00185102	Y105C5A.1268		c.-1T>C
29	IV	15647744	A	G	downstream_gene_variant	MODIFIER	NA	WBGene00013637	Y105C5A.13a		c.*361A>G
30	IV	15647744	A	G	downstream_gene_variant	MODIFIER	NA	WBGene00194913	Y105C5A.1272		c.*271A>G
31	IV	15647744	A	G	downstream_gene_variant	MODIFIER	NA	WBGene00013637	Y105C5A.13b		c.*231A>G
32	IV	15648198	G	A	upstream_gene_variant	MODIFIER	NA	WBGene00185102	Y105C5A.1268		c.-1C>T
33	IV	15648198	G	A	downstream_gene_variant	MODIFIER	NA	WBGene00013637	Y105C5A.13a		c.*361G>A
34	IV	15648198	G	A	downstream_gene_variant	MODIFIER	NA	WBGene00194913	Y105C5A.1272		c.*271G>A
35	IV	15648198	G	A	downstream_gene_variant	MODIFIER	NA	WBGene00013637	Y105C5A.13b		c.*231G>A
36	IV	15648306	T	A	upstream_gene_variant	MODIFIER	NA	WBGene00185102	Y105C5A.1268		c.-1A>T
37	IV	15648306	T	A	downstream_gene_variant	MODIFIER	NA	WBGene00013637	Y105C5A.13a		c.*361T>A
38	IV	15648306	T	A	downstream_gene_variant	MODIFIER	NA	WBGene00194913	Y105C5A.1272		c.*271T>A
39	IV	15648306	T	A	downstream_gene_variant	MODIFIER	NA	WBGene00013637	Y105C5A.13b		c.*231T>A
40	IV	15648803	C	T	upstream_gene_variant	MODIFIER	NA	WBGene00185102	Y105C5A.1268		c.-1G>A
41	IV	15648803	C	T	downstream_gene_variant	MODIFIER	NA	WBGene00013637	Y105C5A.13a		c.*361C>T
42	IV	15648803	C	T	downstream_gene_variant	MODIFIER	NA	WBGene00194913	Y105C5A.1272		c.*271C>T
43	IV	15648803	C	T	downstream_gene_variant	MODIFIER	NA	WBGene00013637	Y105C5A.13b		c.*231C>T
44	IV	15649394	T	C	upstream_gene_variant	MODIFIER	NA	WBGene00185102	Y105C5A.1268		c.-1A>G
45	IV	15649394	T	C	downstream_gene_variant	MODIFIER	NA	WBGene00013637	Y105C5A.13a		c.*361T>C
46	IV	15649394	T	C	downstream_gene_variant	MODIFIER	NA	WBGene00194913	Y105C5A.1272		c.*271T>C
47	IV	15649394	T	C	downstream_gene_variant	MODIFIER	NA	WBGene00013637	Y105C5A.13b		c.*231T>C
48	IV	15649410	A	G	upstream_gene_variant	MODIFIER	NA	WBGene00185102	Y105C5A.1268		c.-1T>C
49	IV	15649410	A	G	downstream_gene_variant	MODIFIER	NA	WBGene00013637	Y105C5A.13a		c.*361A>G
50	IV	15649410	A	G	downstream_gene_variant	MODIFIER	NA	WBGene00194913	Y105C5A.1272		c.*271A>G
51	IV	15649410	A	G	downstream_gene_variant	MODIFIER	NA	WBGene00013637	Y105C5A.13b		c.*231A>G
52	IV	15649767	G	A	upstream_gene_variant	MODIFIER	NA	WBGene00185102	Y105C5A.1268		c.-1C>T
53	IV	15649767	G	A	downstream_gene_variant	MODIFIER	NA	WBGene00013637	Y105C5A.13a		c.*361G>A
54	IV	15649767	G	A	downstream_gene_variant	MODIFIER	NA	WBGene00194913	Y105C5A.1272		c.*271G>A
55	IV	15649767	G	A	downstream_gene_variant	MODIFIER	NA	WBGene00013637	Y105C5A.13b		c.*231G>A
56	IV	15650042	G	T	upstream_gene_variant	MODIFIER	NA	WBGene00185102	Y105C5A.1268		c.-1C>A
57	IV	15650042	G	T	downstream_gene_variant	MODIFIER	NA	WBGene00013637	Y105C5A.13a		c.*361G>T
58	IV	15650042	G	T	downstream_gene_variant	MODIFIER	NA	WBGene00194913	Y105C5A.1272		c.*271G>T
59	IV	15650042	G	T	downstream_gene_variant	MODIFIER	NA	WBGene00013637	Y105C5A.13b		c.*231G>T
60	IV	15650456	A	G	upstream_gene_variant	MODIFIER	NA	WBGene00185102	Y105C5A.1268		c.-1T>C
61	IV	15650456	A	G	downstream_gene_variant	MODIFIER	NA	WBGene00013637	Y105C5A.13a		c.*361A>G
62	IV	15650456	A	G	downstream_gene_variant	MODIFIER	NA	WBGene00194913	Y105C5A.1272		c.*271A>G
63	IV	15650456	A	G	downstream_gene_variant	MODIFIER	NA	WBGene00013637	Y105C5A.13b		c.*231A>G
64	IV	15651130	T	A	upstream_gene_variant	MODIFIER	NA	WBGene00185102	Y105C5A.1268		c.-1A>T
65	IV	15651130	T	A	downstream_gene_variant	MODIFIER	NA	WBGene00194913	Y105C5A.1272		c.*271T>A
66	IV	15651131	A	T	upstream_gene_variant	MODIFIER	NA	WBGene00185102	Y105C5A.1268		c.-1T>A
67	IV	15651131	A	T	downstream_gene_variant	MODIFIER	NA	WBGene00194913	Y105C5A.1272		c.*271A>T
68	IV	15651221	T	C	upstream_gene_variant	MODIFIER	NA	WBGene00185102	Y105C5A.1268		c.-1A>G
69	IV	15651221	T	C	downstream_gene_variant	MODIFIER	NA	WBGene00194913	Y105C5A.1272		c.*271T>C
70	IV	15651359	C	T	upstream_gene_variant	MODIFIER	NA	WBGene00185102	Y105C5A.1268		c.-1G>A
71	IV	15651359	C	T	downstream_gene_variant	MODIFIER	NA	WBGene00194913	Y105C5A.1272		c.*271C>T
72	IV	15651570	C	G	downstream_gene_variant	MODIFIER	NA	WBGene00194913	Y105C5A.1272		c.*271C>G
73	IV	15651595	T	C	downstream_gene_variant	MODIFIER	NA	WBGene00194913	Y105C5A.1272		c.*271T>C
74	IV	15651874	C	T	downstream_gene_variant	MODIFIER	NA	WBGene00194913	Y105C5A.1272		c.*271C>T
75	IV	15677049	A	C	downstream_gene_variant	MODIFIER	NA	WBGene00044263	Y105C5A.26		c.*165T>G
76	IV	15677574	A	G	downstream_gene_variant	MODIFIER	NA	WBGene00044263	Y105C5A.26		c.*165T>C
77	IV	15677611	A	T	downstream_gene_variant	MODIFIER	NA	WBGene00044263	Y105C5A.26		c.*165T>A
78	IV	15677990	G	T	downstream_gene_variant	MODIFIER	NA	WBGene00044263	Y105C5A.26		c.*165C>A
79	IV	15678040	T	G	downstream_gene_variant	MODIFIER	NA	WBGene00044263	Y105C5A.26		c.*165A>C
80	IV	15678791	A	T	downstream_gene_variant	MODIFIER	NA	WBGene00044263	Y105C5A.26		c.*165T>A
81	IV	15682106	T	C	upstream_gene_variant	MODIFIER	NA	WBGene00044263	Y105C5A.26		c.-1A>G
82	IV	15682351	C	T	upstream_gene_variant	MODIFIER	NA	WBGene00044263	Y105C5A.26		c.-1G>A
83	IV	15682708	T	C	upstream_gene_variant	MODIFIER	NA	WBGene00044263	Y105C5A.26		c.-1A>G
84	IV	15683717	C	T	upstream_gene_variant	MODIFIER	NA	WBGene00044263	Y105C5A.26		c.-1G>A
85	IV	15684136	A	T	upstream_gene_variant	MODIFIER	NA	WBGene00044263	Y105C5A.26		c.-1T>A
86	IV	15685274	C	T	upstream_gene_variant	MODIFIER	NA	WBGene00044263	Y105C5A.26		c.-1G>A
87	IV	15685301	C	A	upstream_gene_variant	MODIFIER	NA	WBGene00044263	Y105C5A.26		c.-1G>T
88	IV	15685930	T	A	upstream_gene_variant	MODIFIER	NA	WBGene00044263	Y105C5A.26		c.-1A>T
89	IV	15685935	G	A	upstream_gene_variant	MODIFIER	NA	WBGene00044263	Y105C5A.26		c.-1C>T
90	IV	15685936	A	T	upstream_gene_variant	MODIFIER	NA	WBGene00044263	Y105C5A.26		c.-1T>A
91	IV	15685955	T	G	upstream_gene_variant	MODIFIER	NA	WBGene00044263	Y105C5A.26		c.-1A>C
92	IV	15685956	T	A	upstream_gene_variant	MODIFIER	NA	WBGene00044263	Y105C5A.26		c.-1A>T
93	IV	15706207	C	A,T	upstream_gene_variant	MODIFIER	NA	WBGene00013639	Y105C5A.15b		c.-67C>A
94	IV	15706207	C	A,T	upstream_gene_variant	MODIFIER	NA	WBGene00013639	Y105C5A.15b		c.-67C>T
95	IV	15706207	C	A,T	upstream_gene_variant	MODIFIER	NA	WBGene00013639	Y105C5A.15a		c.-67C>A
96	IV	15706207	C	A,T	upstream_gene_variant	MODIFIER	NA	WBGene00013639	Y105C5A.15a		c.-67C>T
97	IV	15706356	T	C	upstream_gene_variant	MODIFIER	NA	WBGene00013639	Y105C5A.15b		c.-67T>C
98	IV	15706356	T	C	upstream_gene_variant	MODIFIER	NA	WBGene00013639	Y105C5A.15a		c.-67T>C
99	IV	15706367	A	T	upstream_gene_variant	MODIFIER	NA	WBGene00013639	Y105C5A.15b		c.-67A>T
100	IV	15706367	A	T	upstream_gene_variant	MODIFIER	NA	WBGene00013639	Y105C5A.15a		c.-67A>T
101	IV	15706395	A	T	upstream_gene_variant	MODIFIER	NA	WBGene00013639	Y105C5A.15b		c.-67A>T
102	IV	15706395	A	T	upstream_gene_variant	MODIFIER	NA	WBGene00013639	Y105C5A.15a		c.-67A>T
103	IV	15706405	C	T	upstream_gene_variant	MODIFIER	NA	WBGene00013639	Y105C5A.15b		c.-67C>T
104	IV	15706405	C	T	upstream_gene_variant	MODIFIER	NA	WBGene00013639	Y105C5A.15a		c.-67C>T
105	IV	15706670	A	G	upstream_gene_variant	MODIFIER	NA	WBGene00013639	Y105C5A.15b		c.-67A>G
106	IV	15706670	A	G	upstream_gene_variant	MODIFIER	NA	WBGene00013639	Y105C5A.15a		c.-67A>G
107	IV	15707509	C	T	upstream_gene_variant	MODIFIER	NA	WBGene00013639	Y105C5A.15b		c.-67C>T
108	IV	15707509	C	T	upstream_gene_variant	MODIFIER	NA	WBGene00013639	Y105C5A.15a		c.-67C>T
109	IV	15707528	C	T	upstream_gene_variant	MODIFIER	NA	WBGene00013639	Y105C5A.15b		c.-67C>T
110	IV	15707528	C	T	upstream_gene_variant	MODIFIER	NA	WBGene00013639	Y105C5A.15a		c.-67C>T
111	IV	15707863	A	G	upstream_gene_variant	MODIFIER	NA	WBGene00013639	Y105C5A.15b		c.-67A>G
112	IV	15707863	A	G	upstream_gene_variant	MODIFIER	NA	WBGene00013639	Y105C5A.15a		c.-67A>G
113	IV	15707868	G	A	upstream_gene_variant	MODIFIER	NA	WBGene00013639	Y105C5A.15b		c.-67G>A
114	IV	15707868	G	A	upstream_gene_variant	MODIFIER	NA	WBGene00013639	Y105C5A.15a		c.-67G>A
115	IV	15708008	G	A,C	upstream_gene_variant	MODIFIER	NA	WBGene00013639	Y105C5A.15b		c.-67G>A
116	IV	15708008	G	A,C	upstream_gene_variant	MODIFIER	NA	WBGene00013639	Y105C5A.15b		c.-67G>C
117	IV	15708008	G	A,C	upstream_gene_variant	MODIFIER	NA	WBGene00013639	Y105C5A.15a		c.-67G>A
118	IV	15708008	G	A,C	upstream_gene_variant	MODIFIER	NA	WBGene00013639	Y105C5A.15a		c.-67G>C
119	IV	15708271	C	T	upstream_gene_variant	MODIFIER	NA	WBGene00013639	Y105C5A.15b		c.-67C>T
120	IV	15708271	C	T	upstream_gene_variant	MODIFIER	NA	WBGene00013639	Y105C5A.15a		c.-67C>T
121	IV	15708949	G	A	upstream_gene_variant	MODIFIER	NA	WBGene00013639	Y105C5A.15b		c.-67G>A
122	IV	15708949	G	A	upstream_gene_variant	MODIFIER	NA	WBGene00013639	Y105C5A.15a		c.-67G>A
123	IV	15708957	T	G	upstream_gene_variant	MODIFIER	NA	WBGene00013639	Y105C5A.15b		c.-67T>G
124	IV	15708957	T	G	upstream_gene_variant	MODIFIER	NA	WBGene00013639	Y105C5A.15a		c.-67T>G
125	IV	15710356	C	T	upstream_gene_variant	MODIFIER	NA	WBGene00013639	Y105C5A.15b		c.-67C>T
126	IV	15710356	C	T	upstream_gene_variant	MODIFIER	NA	WBGene00013639	Y105C5A.15a		c.-67C>T
127	IV	15710452	G	A	upstream_gene_variant	MODIFIER	NA	WBGene00013639	Y105C5A.15b		c.-67G>A
128	IV	15710452	G	A	upstream_gene_variant	MODIFIER	NA	WBGene00013639	Y105C5A.15a		c.-67G>A
129	IV	15710534	A	G	upstream_gene_variant	MODIFIER	NA	WBGene00013639	Y105C5A.15b		c.-67A>G
130	IV	15710534	A	G	upstream_gene_variant	MODIFIER	NA	WBGene00013639	Y105C5A.15a		c.-67A>G
131	IV	15710561	C	T	upstream_gene_variant	MODIFIER	NA	WBGene00013639	Y105C5A.15b		c.-67C>T
132	IV	15710561	C	T	upstream_gene_variant	MODIFIER	NA	WBGene00013639	Y105C5A.15a		c.-67C>T
133	IV	15711168	G	T	intron_variant	MODIFIER	NA	WBGene00013639	Y105C5A.15b	2/9	c.76+117G>T
134	IV	15711168	G	T	intron_variant	MODIFIER	NA	WBGene00013639	Y105C5A.15a	2/9	c.76+117G>T
135	IV	15712563	C	A	intron_variant	MODIFIER	NA	WBGene00013639	Y105C5A.15b	2/9	c.77-305C>A
136	IV	15712563	C	A	intron_variant	MODIFIER	NA	WBGene00013639	Y105C5A.15a	2/9	c.77-305C>A
137	IV	15712992	C	G	synonymous_variant	LOW	NA	WBGene00013639	Y105C5A.15b	3/10	c.201C>G	p.Ser67Ser	201/2298
138	IV	15712992	C	G	synonymous_variant	LOW	NA	WBGene00013639	Y105C5A.15a	3/10	c.201C>G	p.Ser67Ser	201/2289
139	IV	15717765	G	T	intron_variant	MODIFIER	NA	WBGene00013639	Y105C5A.15b	5/9	c.478-355G>T
140	IV	15717765	G	T	intron_variant	MODIFIER	NA	WBGene00013639	Y105C5A.15a	5/9	c.478-355G>T
141	IV	15719259	T	C	synonymous_variant	LOW	NA	WBGene00013639	Y105C5A.15b	7/10	c.1146T>C	p.Ile382Ile	1146/2298
142	IV	15719259	T	C	synonymous_variant	LOW	NA	WBGene00013639	Y105C5A.15a	7/10	c.1137T>C	p.Ile379Ile	1137/2289
143	IV	15719622	A	T	intron_variant	MODIFIER	NA	WBGene00013639	Y105C5A.15b	8/9	c.1362+93A>T
144	IV	15719622	A	T	intron_variant	MODIFIER	NA	WBGene00013639	Y105C5A.15a	8/9	c.1353+93A>T
