# Supplementary material for: The genetic basis of natural variation in a phoretic behavior
Source: Nat Commun. 2017 Aug 17;8:273. doi: 10.1038/s41467-017-00386-x (PMC5561207; doi:10.1038/s41467-017-00386-x)
Supplement: Supplementary file 8 — SupD5 [file 41467_2017_386_MOESM8_ESM.xlsx]

## Sheet: Sheet1
Relative expression level	1268	1272	15	26	1271	14	28		protein coding gene
N2(1)	1.64986	1.44579	1.23034	1.86706	1.96368	1.86661	1.4012		pseudogene
N2(2)	0.713181	0.311764	0.687324	1.38584	1.04263	0.880925	1.44727
N2(3)	1.14526	0.416155	0.906929	1.39871	1.42099	1.40162	1.60214
N2(4)	0.26104	0.741503	0.706647	0.503745	0.0786665	0.120778	0.602902
N2(5)	0.361568	0.82656	1.18022	0.770623	0.118276	0.328453	0.850665
N2(6)	1.8691	2.25823	1.28853	0.074022	1.37576	1.40162	0.0958328
LJ1203(1)	1.3401	0.271406	1.56453	1.99183	1.69376	1.35387	1.81503
LJ1203(2)	0.871964	0.0513032	1.0133	1.4117	0.920333	1.03318	1.29534
LJ1203(3)	1.44962	0	1.51823	1.99183	1.68595	1.39838	2.24492
LJ1203(4)	0.30545	0.0163472	2.10779	0.79046	0.298726	0.239333	0.93952
LJ1203(5)	0.197374	0.13728	1.15327	0.396144	0.144609	0.0976496	0.314979
LJ1203(6)	1.54293	0.0647874	1.94404	0.0710066	2.52607	1.31381	0.098527
CB4856(1)	2.27996	0	1.78889	1.16535	2.14388	1.71764	0.436281
CB4856(2)	2.85272	0.0779409	2.5182	1.54125	3.38752	2.25078	1.41421
CB4856(3)	2.50071	0.0673828	2.59499	1.8371	2.74517	1.99136	1.82344
CB4856(4)	1.83486	0.0751122	1.82647	0.108625	1.59869	1.33215	0.121863
CB4856(5)	3.99725	0.0692772	3.78177	0.260153	2.82887	2.58547	0.208771
CB4856(6)	2.67401	0.0515408	2.45501	0.194445	1.33969	1.07705	0.100597
LJ1213(1)	2.6433	3.201	1.71205	1.89312	2.412	2.01916	1.08422
LJ1213(2)	1.16125	1.50024	0.956428	1.4117	1.60981	1.45104	1.2058
LJ1213(3)	2.93293	4.15599	1.9987	2.88939	3.64746	2.29807	3.97236
LJ1213(4)	2.81345	1.97501	1.0133	0.128286	1.41444	1.33832	0.0902453
LJ1213(5)	1.37142	1.23844	0.700146	0.0828951	0.848838	1.10478	0.082851
LJ1213(6)	1.93501	2.1813	0.714858	0.143332	0.773904	0.818142	0.0832347
