# Supplementary material for: The genetic basis of natural variation in a phoretic behavior
Source: Nat Commun. 2017 Aug 17;8:273. doi: 10.1038/s41467-017-00386-x (PMC5561207; doi:10.1038/s41467-017-00386-x)
Supplement: Supplementary file 9 — SupD6 [file 41467_2017_386_MOESM9_ESM.xlsx]

## Sheet: Sheet1
Date	Strain	Nictation fraction	Experimental Group
20160826	ECA286	52.3569	Piwi argonaute mutant
20160826	ECA286	38.1992	Piwi argonaute mutant
20160826	ECA286	41.4315	Piwi argonaute mutant
20160826	ECA286	49.4265	Piwi argonaute mutant
20160826	LJ1203	63.6227	Piwi argonaute mutant
20160826	LJ1203	59.4777	Piwi argonaute mutant
20160826	LJ1203	44.3324	Piwi argonaute mutant
20160826	LJ1203	53.7344	Piwi argonaute mutant
20160826	N2	62.2222	Piwi argonaute mutant
20160826	N2	64.4445	Piwi argonaute mutant
20160826	N2	55.6416	Piwi argonaute mutant
20160826	N2	62.8105	Piwi argonaute mutant
20160827	ECA286	47.4123	Piwi argonaute mutant
20160827	ECA286	42.5287	Piwi argonaute mutant
20160827	ECA286	33.8101	Piwi argonaute mutant
20160827	ECA286	52.619	Piwi argonaute mutant
20160827	LJ1203	56.1649	Piwi argonaute mutant
20160827	LJ1203	59.1174	Piwi argonaute mutant
20160827	LJ1203	48.8506	Piwi argonaute mutant
20160827	LJ1203	25.6497	Piwi argonaute mutant
20160827	N2	66.9176	Piwi argonaute mutant
20160827	N2	63.7276	Piwi argonaute mutant
20160827	N2	47.9167	Piwi argonaute mutant
20160827	N2	61.5435	Piwi argonaute mutant
20160831	ECA286	44.1123	Piwi argonaute mutant
20160831	ECA286	58.8889	Piwi argonaute mutant
20160831	ECA286	45.0538	Piwi argonaute mutant
20160831	ECA286	46.129	Piwi argonaute mutant
20160831	LJ1203	41.7172	Piwi argonaute mutant
20160831	LJ1203	55.0179	Piwi argonaute mutant
20160831	LJ1203	40	Piwi argonaute mutant
20160831	LJ1203	39.2592	Piwi argonaute mutant
20160831	N2	52.2222	Piwi argonaute mutant
20160831	N2	52.2222	Piwi argonaute mutant
20160831	N2	65.5556	Piwi argonaute mutant
20160831	N2	54.9821	Piwi argonaute mutant
20160901	ECA286	26.6667	Piwi argonaute mutant
20160901	ECA286	30	Piwi argonaute mutant
20160901	ECA286	42.0177	Piwi argonaute mutant
20160901	ECA286	34.4444	Piwi argonaute mutant
20160901	LJ1203	30	Piwi argonaute mutant
20160901	LJ1203	36.6667	Piwi argonaute mutant
20160901	LJ1203	38.8889	Piwi argonaute mutant
20160901	LJ1203	36.0536	Piwi argonaute mutant
20160901	N2	46.0573	Piwi argonaute mutant
20160901	N2	51.1111	Piwi argonaute mutant
20160901	N2	37.7778	Piwi argonaute mutant
20160901	N2	53.9427	Piwi argonaute mutant
20160905	ECA286	53.0984	Piwi argonaute mutant
20160905	ECA286	63.3333	Piwi argonaute mutant
20160905	ECA286	40	Piwi argonaute mutant
20160905	ECA286	47.7778	Piwi argonaute mutant
20160905	LJ1203	54.4444	Piwi argonaute mutant
20160905	LJ1203	43.3333	Piwi argonaute mutant
20160905	LJ1203	39.8043	Piwi argonaute mutant
20160905	LJ1203	52.2222	Piwi argonaute mutant
20160905	N2	67.8896	Piwi argonaute mutant
20160905	N2	60	Piwi argonaute mutant
20160905	N2	61.2073	Piwi argonaute mutant
20160905	N2	54.4444	Piwi argonaute mutant
20160126	LJ1203	13.9138	Candidate deletion mutant
20160126	LJ1203	25.0516	Candidate deletion mutant
20160126	LJ1203	29.7759	Candidate deletion mutant
20160126	N2	27.7778	Candidate deletion mutant
20160126	N2	29.7531	Candidate deletion mutant
20160126	N2	29.7283	Candidate deletion mutant
20160126	tm1161	26.1778	Candidate deletion mutant
20160126	tm1161	21.5164	Candidate deletion mutant
20160126	tm1161	26.9369	Candidate deletion mutant
20160126	tm6979	15.1434	Candidate deletion mutant
20160126	tm6979	17.7356	Candidate deletion mutant
20160126	tm6979	23.8497	Candidate deletion mutant
20160127	LJ1203	30.2942	Candidate deletion mutant
20160127	LJ1203	23.4997	Candidate deletion mutant
20160127	LJ1203	31.0091	Candidate deletion mutant
20160127	N2	39.7835	Candidate deletion mutant
20160127	N2	32.7485	Candidate deletion mutant
20160127	N2	34.6561	Candidate deletion mutant
20160127	tm1161	31.2698	Candidate deletion mutant
20160127	tm1161	44.0657	Candidate deletion mutant
20160127	tm1161	33.7719	Candidate deletion mutant
20160127	tm6979	27.6144	Candidate deletion mutant
20160127	tm6979	18.5368	Candidate deletion mutant
20160127	tm6979	23.8931	Candidate deletion mutant
20160201	LJ1203	38.933	Candidate deletion mutant
20160201	LJ1203	23.2363	Candidate deletion mutant
20160201	LJ1203	27.1858	Candidate deletion mutant
20160201	N2	33.7377	Candidate deletion mutant
20160201	N2	22.472	Candidate deletion mutant
20160201	N2	41.7216	Candidate deletion mutant
20160201	tm1161	37.7273	Candidate deletion mutant
20160201	tm1161	26.5873	Candidate deletion mutant
20160201	tm1161	32.4321	Candidate deletion mutant
20160201	tm6979	33.7624	Candidate deletion mutant
20160201	tm6979	30.8198	Candidate deletion mutant
20160201	tm6979	19.7971	Candidate deletion mutant
20160220	LJ1203	27.1368	Candidate deletion mutant
20160220	LJ1203	31.746	Candidate deletion mutant
20160220	LJ1203	17.7269	Candidate deletion mutant
20160220	N2	42.6445	Candidate deletion mutant
20160220	N2	38.2444	Candidate deletion mutant
20160220	N2	48.0449	Candidate deletion mutant
20160220	tm1161	36.9524	Candidate deletion mutant
20160220	tm1161	36.6013	Candidate deletion mutant
20160220	tm1161	29.669	Candidate deletion mutant
20160220	tm6979	21.0992	Candidate deletion mutant
20160220	tm6979	30.6349	Candidate deletion mutant
20160220	tm6979	28.3321	Candidate deletion mutant
20160221	LJ1203	29.4253	Candidate deletion mutant
20160221	LJ1203	17.4128	Candidate deletion mutant
20160221	LJ1203	16.0653	Candidate deletion mutant
20160221	N2	47.8314	Candidate deletion mutant
20160221	N2	29.7323	Candidate deletion mutant
20160221	N2	32.3968	Candidate deletion mutant
20160221	tm1161	38.8827	Candidate deletion mutant
20160221	tm1161	38.0776	Candidate deletion mutant
20160221	tm1161	33.2346	Candidate deletion mutant
20160221	tm6979	28.2904	Candidate deletion mutant
20160221	tm6979	21.3692	Candidate deletion mutant
20160221	tm6979	36.0275	Candidate deletion mutant
20160125	.1272 CRISPR	22.1161	Candidate CRISPR mutant
20160125	.1272 CRISPR	20.4545	Candidate CRISPR mutant
20160125	.1272 CRISPR	19.3309	Candidate CRISPR mutant
20160125	CB4856	12.6812	Candidate CRISPR mutant
20160125	CB4856	8.75	Candidate CRISPR mutant
20160125	CB4856	5.64388	Candidate CRISPR mutant
20160125	LJ1213	34.7572	Candidate CRISPR mutant
20160125	LJ1213	26.1649	Candidate CRISPR mutant
20160125	LJ1213	12.9574	Candidate CRISPR mutant
20160129	.1272 CRISPR	18.9837	Candidate CRISPR mutant
20160129	.1272 CRISPR	15.2869	Candidate CRISPR mutant
20160129	.1272 CRISPR	7.69671	Candidate CRISPR mutant
20160129	CB4856	12.8152	Candidate CRISPR mutant
20160129	CB4856	9.52381	Candidate CRISPR mutant
20160129	CB4856	6.95815	Candidate CRISPR mutant
20160129	LJ1213	30.0059	Candidate CRISPR mutant
20160129	LJ1213	19.2375	Candidate CRISPR mutant
20160129	LJ1213	15.8923	Candidate CRISPR mutant
20160205	.1272 CRISPR	17.0255	Candidate CRISPR mutant
20160205	.1272 CRISPR	12.7128	Candidate CRISPR mutant
20160205	.1272 CRISPR	5.25552	Candidate CRISPR mutant
20160205	CB4856	12.7347	Candidate CRISPR mutant
20160205	CB4856	12.6323	Candidate CRISPR mutant
20160205	CB4856	8.39161	Candidate CRISPR mutant
20160205	LJ1213	13.2949	Candidate CRISPR mutant
20160205	LJ1213	5.67595	Candidate CRISPR mutant
20160205	LJ1213	4.806	Candidate CRISPR mutant
20160206	.1272 CRISPR	12.9841	Candidate CRISPR mutant
20160206	.1272 CRISPR	9.08046	Candidate CRISPR mutant
20160206	.1272 CRISPR	7.46914	Candidate CRISPR mutant
20160206	CB4856	19.7883	Candidate CRISPR mutant
20160206	CB4856	7.98387	Candidate CRISPR mutant
20160206	CB4856	4.40476	Candidate CRISPR mutant
20160206	LJ1213	34.3971	Candidate CRISPR mutant
20160206	LJ1213	28.1059	Candidate CRISPR mutant
20160206	LJ1213	19.1111	Candidate CRISPR mutant
20160210	.1272 CRISPR	23.3234	Candidate CRISPR mutant
20160210	.1272 CRISPR	18.9189	Candidate CRISPR mutant
20160210	.1272 CRISPR	13.6453	Candidate CRISPR mutant
20160210	CB4856	29.3608	Candidate CRISPR mutant
20160210	CB4856	18.2597	Candidate CRISPR mutant
20160210	CB4856	7.33586	Candidate CRISPR mutant
20160210	LJ1213	23.0766	Candidate CRISPR mutant
20160210	LJ1213	21.6484	Candidate CRISPR mutant
20160210	LJ1213	20.9378	Candidate CRISPR mutant
20160211	.1272 CRISPR	31.5942	Candidate CRISPR mutant
20160211	.1272 CRISPR	27.5269	Candidate CRISPR mutant
20160211	.1272 CRISPR	23.8632	Candidate CRISPR mutant
20160211	CB4856	20.5637	Candidate CRISPR mutant
20160211	CB4856	17.6574	Candidate CRISPR mutant
20160211	CB4856	9.00794	Candidate CRISPR mutant
20160211	LJ1213	42.5231	Candidate CRISPR mutant
20160211	LJ1213	29.2857	Candidate CRISPR mutant
20160211	LJ1213	25.8361	Candidate CRISPR mutant
20160215	.1272 CRISPR	30.3351	Candidate CRISPR mutant
20160215	.1272 CRISPR	24.274	Candidate CRISPR mutant
20160215	.1272 CRISPR	18.4955	Candidate CRISPR mutant
20160215	CB4856	17.9323	Candidate CRISPR mutant
20160215	CB4856	14.4893	Candidate CRISPR mutant
20160215	CB4856	10.3666	Candidate CRISPR mutant
20160215	LJ1213	31.1486	Candidate CRISPR mutant
20160215	LJ1213	24.5536	Candidate CRISPR mutant
20160215	LJ1213	22.1008	Candidate CRISPR mutant
20160216	.1272 CRISPR	36.5079	Candidate CRISPR mutant
20160216	.1272 CRISPR	27.79	Candidate CRISPR mutant
20160216	.1272 CRISPR	7.72817	Candidate CRISPR mutant
20160216	CB4856	13.5753	Candidate CRISPR mutant
20160216	CB4856	11.6705	Candidate CRISPR mutant
20160216	CB4856	9.56522	Candidate CRISPR mutant
20160216	LJ1213	25.91	Candidate CRISPR mutant
20160216	LJ1213	24.5575	Candidate CRISPR mutant
20160216	LJ1213	8.46154	Candidate CRISPR mutant
20160219	.1272 CRISPR	25.3595	Candidate CRISPR mutant
20160219	.1272 CRISPR	19.7511	Candidate CRISPR mutant
20160219	.1272 CRISPR	16.1111	Candidate CRISPR mutant
20160219	CB4856	16.8326	Candidate CRISPR mutant
20160219	CB4856	15.6954	Candidate CRISPR mutant
20160219	CB4856	14.07	Candidate CRISPR mutant
20160219	LJ1213	29.4044	Candidate CRISPR mutant
20160219	LJ1213	26.7764	Candidate CRISPR mutant
20160219	LJ1213	11.9408	Candidate CRISPR mutant
20160226	.1272 CRISPR	17.8521	Candidate CRISPR mutant
20160226	.1272 CRISPR	11.8056	Candidate CRISPR mutant
20160226	.1272 CRISPR	11.5842	Candidate CRISPR mutant
20160226	CB4856	11.0802	Candidate CRISPR mutant
20160226	CB4856	8.35637	Candidate CRISPR mutant
20160226	CB4856	4.15385	Candidate CRISPR mutant
20160226	LJ1213	25.4911	Candidate CRISPR mutant
20160226	LJ1213	23.2367	Candidate CRISPR mutant
20160226	LJ1213	6.07527	Candidate CRISPR mutant
20161112	CB4856	16.0679	Candidate CRISPR mutant
20161112	CB4856	13.3987	Candidate CRISPR mutant
20161112	CB4856	18.3575	Candidate CRISPR mutant
20161112	CB4856	25.1526	Candidate CRISPR mutant
20161112	LJ1213	27.6801	Candidate CRISPR mutant
20161112	LJ1213	33.3966	Candidate CRISPR mutant
20161112	LJ1213	21.1377	Candidate CRISPR mutant
20161112	LJ1213	24.8651	Candidate CRISPR mutant
20161112	.1272 CRISPR	26.2857	Candidate CRISPR mutant
20161112	.1272 CRISPR	32.4603	Candidate CRISPR mutant
20161112	.1272 CRISPR	30.257	Candidate CRISPR mutant
20161112	.1272 CRISPR	33.5458	Candidate CRISPR mutant
20161113	CB4856	12.605	Candidate CRISPR mutant
20161113	CB4856	42.7998	Candidate CRISPR mutant
20161113	CB4856	27.9124	Candidate CRISPR mutant
20161113	CB4856	50.9693	Candidate CRISPR mutant
20161113	LJ1213	29.7835	Candidate CRISPR mutant
20161113	LJ1213	55.9524	Candidate CRISPR mutant
20161113	LJ1213	52.6788	Candidate CRISPR mutant
20161113	LJ1213	37.724	Candidate CRISPR mutant
20161113	.1272 CRISPR	33.959	Candidate CRISPR mutant
20161113	.1272 CRISPR	48.9153	Candidate CRISPR mutant
20161113	.1272 CRISPR	38.041	Candidate CRISPR mutant
20161113	.1272 CRISPR	46.2087	Candidate CRISPR mutant
20161114	CB4856	22.982	Candidate CRISPR mutant
20161114	CB4856	53.1818	Candidate CRISPR mutant
20161114	CB4856	61.3274	Candidate CRISPR mutant
20161114	CB4856	48.24	Candidate CRISPR mutant
20161114	LJ1213	35.084	Candidate CRISPR mutant
20161114	LJ1213	62.711	Candidate CRISPR mutant
20161114	LJ1213	57.578	Candidate CRISPR mutant
20161114	LJ1213	52.0455	Candidate CRISPR mutant
20161114	.1272 CRISPR	56.7612	Candidate CRISPR mutant
20161114	.1272 CRISPR	52.4797	Candidate CRISPR mutant
20161114	.1272 CRISPR	56.1119	Candidate CRISPR mutant
20161114	.1272 CRISPR	49.6782	Candidate CRISPR mutant
20161115	CB4856	26.9818	Candidate CRISPR mutant
20161115	CB4856	11.7756	Candidate CRISPR mutant
20161115	CB4856	24.8016	Candidate CRISPR mutant
20161115	CB4856	31.3586	Candidate CRISPR mutant
20161115	LJ1213	47.1861	Candidate CRISPR mutant
20161115	LJ1213	37.478	Candidate CRISPR mutant
20161115	LJ1213	44.3192	Candidate CRISPR mutant
20161115	LJ1213	40.9663	Candidate CRISPR mutant
20161115	.1272 CRISPR	30.6789	Candidate CRISPR mutant
20161115	.1272 CRISPR	36.8833	Candidate CRISPR mutant
20161115	.1272 CRISPR	29.5238	Candidate CRISPR mutant
20161115	.1272 CRISPR	38.3929	Candidate CRISPR mutant
20161116	CB4856	25.6229	Candidate CRISPR mutant
20161116	CB4856	22.1715	Candidate CRISPR mutant
20161116	CB4856	21.6098	Candidate CRISPR mutant
20161116	CB4856	15.2368	Candidate CRISPR mutant
20161116	LJ1213	29.8866	Candidate CRISPR mutant
20161116	LJ1213	30.9576	Candidate CRISPR mutant
20161116	LJ1213	17.9461	Candidate CRISPR mutant
20161116	LJ1213	25.7426	Candidate CRISPR mutant
20161116	.1272 CRISPR	30.3	Candidate CRISPR mutant
20161116	.1272 CRISPR	19.5833	Candidate CRISPR mutant
20161116	.1272 CRISPR	24.7166	Candidate CRISPR mutant
20161116	.1272 CRISPR	29.1176	Candidate CRISPR mutant
20170403	N2	0.393939	Piwi argonaute CRISPR mutant
20170403	N2	0.315789	Piwi argonaute CRISPR mutant
20170403	N2	0.216216	Piwi argonaute CRISPR mutant
20170403	LJ1203	0.125	Piwi argonaute CRISPR mutant
20170403	LJ1203	0.24	Piwi argonaute CRISPR mutant
20170403	LJ1203	0.179487	Piwi argonaute CRISPR mutant
20170403	ECA586	0.027027	Piwi argonaute CRISPR mutant
20170403	ECA586	0.142857	Piwi argonaute CRISPR mutant
20170403	ECA586	0.236842	Piwi argonaute CRISPR mutant
20170403	CB4856	0.0909091	Piwi argonaute CRISPR mutant
20170403	CB4856	0.2	Piwi argonaute CRISPR mutant
20170403	CB4856	0.222222	Piwi argonaute CRISPR mutant
20170403	LJ1213	0.0833333	Piwi argonaute CRISPR mutant
20170403	LJ1213	0.225806	Piwi argonaute CRISPR mutant
20170403	LJ1213	0.185185	Piwi argonaute CRISPR mutant
20170403	ECA584	0.128205	Piwi argonaute CRISPR mutant
20170403	ECA584	0.212121	Piwi argonaute CRISPR mutant
20170403	ECA584	0.423077	Piwi argonaute CRISPR mutant
20170404	N2	0.297297	Piwi argonaute CRISPR mutant
20170404	N2	0.255814	Piwi argonaute CRISPR mutant
20170404	N2	0.269231	Piwi argonaute CRISPR mutant
20170404	N2	0.25641	Piwi argonaute CRISPR mutant
20170404	N2	0.422222	Piwi argonaute CRISPR mutant
20170404	N2	0.27027	Piwi argonaute CRISPR mutant
20170404	LJ1203	0.266667	Piwi argonaute CRISPR mutant
20170404	LJ1203	0.352941	Piwi argonaute CRISPR mutant
20170404	LJ1203	0.451613	Piwi argonaute CRISPR mutant
20170404	LJ1203	0.0625	Piwi argonaute CRISPR mutant
20170404	LJ1203	0.1875	Piwi argonaute CRISPR mutant
20170404	LJ1203	0.275862	Piwi argonaute CRISPR mutant
20170404	ECA586	0.108108	Piwi argonaute CRISPR mutant
20170404	ECA586	0.193548	Piwi argonaute CRISPR mutant
20170404	ECA586	0.285714	Piwi argonaute CRISPR mutant
20170404	ECA586	0.25	Piwi argonaute CRISPR mutant
20170404	ECA586	0.323529	Piwi argonaute CRISPR mutant
20170404	ECA586	0.422222	Piwi argonaute CRISPR mutant
20170404	CB4856	0.105263	Piwi argonaute CRISPR mutant
20170404	CB4856	0.294118	Piwi argonaute CRISPR mutant
20170404	CB4856	0.222222	Piwi argonaute CRISPR mutant
20170404	CB4856	0.0294118	Piwi argonaute CRISPR mutant
20170404	CB4856	0.25	Piwi argonaute CRISPR mutant
20170404	CB4856	0.277778	Piwi argonaute CRISPR mutant
20170404	LJ1213	0.173913	Piwi argonaute CRISPR mutant
20170404	LJ1213	0.4	Piwi argonaute CRISPR mutant
20170404	LJ1213	0.461538	Piwi argonaute CRISPR mutant
20170404	LJ1213	0.291667	Piwi argonaute CRISPR mutant
20170404	LJ1213	0.125	Piwi argonaute CRISPR mutant
20170404	LJ1213	0.259259	Piwi argonaute CRISPR mutant
20170404	ECA584	0.0384615	Piwi argonaute CRISPR mutant
20170404	ECA584	0.05	Piwi argonaute CRISPR mutant
20170404	ECA584	0.0909091	Piwi argonaute CRISPR mutant
20170404	ECA584	0.111111	Piwi argonaute CRISPR mutant
20170404	ECA584	0.176471	Piwi argonaute CRISPR mutant
20170404	ECA584	0.171429	Piwi argonaute CRISPR mutant
20170411	N2	0.275862	Piwi argonaute CRISPR mutant
20170411	N2	0.526316	Piwi argonaute CRISPR mutant
20170411	N2	0.375	Piwi argonaute CRISPR mutant
20170411	N2	0.314286	Piwi argonaute CRISPR mutant
20170411	N2	0.622642	Piwi argonaute CRISPR mutant
20170411	N2	0.510638	Piwi argonaute CRISPR mutant
20170411	LJ1203	0.105263	Piwi argonaute CRISPR mutant
20170411	LJ1203	0.288889	Piwi argonaute CRISPR mutant
20170411	LJ1203	0.388889	Piwi argonaute CRISPR mutant
20170411	LJ1203	0.28	Piwi argonaute CRISPR mutant
20170411	LJ1203	0.529412	Piwi argonaute CRISPR mutant
20170411	LJ1203	0.44	Piwi argonaute CRISPR mutant
20170411	ECA586	0.214286	Piwi argonaute CRISPR mutant
20170411	ECA586	0.275862	Piwi argonaute CRISPR mutant
20170411	ECA586	0.478261	Piwi argonaute CRISPR mutant
20170411	ECA586	0.242424	Piwi argonaute CRISPR mutant
20170411	ECA586	0.294118	Piwi argonaute CRISPR mutant
20170411	ECA586	0.484848	Piwi argonaute CRISPR mutant
20170411	CB4856	0.304348	Piwi argonaute CRISPR mutant
20170411	CB4856	0.4	Piwi argonaute CRISPR mutant
20170411	CB4856	0.304348	Piwi argonaute CRISPR mutant
20170411	CB4856	0.166667	Piwi argonaute CRISPR mutant
20170411	CB4856	0.263158	Piwi argonaute CRISPR mutant
20170411	CB4856	0.222222	Piwi argonaute CRISPR mutant
20170411	LJ1213	0.333333	Piwi argonaute CRISPR mutant
20170411	LJ1213	0.416667	Piwi argonaute CRISPR mutant
20170411	LJ1213	0.583333	Piwi argonaute CRISPR mutant
20170411	LJ1213	0.0625	Piwi argonaute CRISPR mutant
20170411	LJ1213	0.2	Piwi argonaute CRISPR mutant
20170411	LJ1213	0.304348	Piwi argonaute CRISPR mutant
20170411	ECA584	NA	Piwi argonaute CRISPR mutant
20170411	ECA584	NA	Piwi argonaute CRISPR mutant
20170411	ECA584	NA	Piwi argonaute CRISPR mutant
20170411	ECA584	NA	Piwi argonaute CRISPR mutant
20170411	ECA584	NA	Piwi argonaute CRISPR mutant
20170411	ECA584	NA	Piwi argonaute CRISPR mutant
20170412	N2	0.6	Piwi argonaute CRISPR mutant
20170412	N2	0.259259	Piwi argonaute CRISPR mutant
20170412	N2	0.658537	Piwi argonaute CRISPR mutant
20170412	N2	0.375	Piwi argonaute CRISPR mutant
20170412	N2	0.352941	Piwi argonaute CRISPR mutant
20170412	N2	0.366667	Piwi argonaute CRISPR mutant
20170412	LJ1203	0.131579	Piwi argonaute CRISPR mutant
20170412	LJ1203	0.323529	Piwi argonaute CRISPR mutant
20170412	LJ1203	0.432432	Piwi argonaute CRISPR mutant
20170412	LJ1203	0.26087	Piwi argonaute CRISPR mutant
20170412	LJ1203	0.277778	Piwi argonaute CRISPR mutant
20170412	LJ1203	0.333333	Piwi argonaute CRISPR mutant
20170412	ECA586	0.25	Piwi argonaute CRISPR mutant
20170412	ECA586	0.321429	Piwi argonaute CRISPR mutant
20170412	ECA586	0.354167	Piwi argonaute CRISPR mutant
20170412	ECA586	0.133333	Piwi argonaute CRISPR mutant
20170412	ECA586	0.304348	Piwi argonaute CRISPR mutant
20170412	ECA586	0.475	Piwi argonaute CRISPR mutant
20170412	CB4856	0.166667	Piwi argonaute CRISPR mutant
20170412	CB4856	0.2	Piwi argonaute CRISPR mutant
20170412	CB4856	0.25	Piwi argonaute CRISPR mutant
20170412	CB4856	0.0588235	Piwi argonaute CRISPR mutant
20170412	CB4856	0.0555556	Piwi argonaute CRISPR mutant
20170412	CB4856	0.407407	Piwi argonaute CRISPR mutant
20170412	LJ1213	0.2	Piwi argonaute CRISPR mutant
20170412	LJ1213	0.344828	Piwi argonaute CRISPR mutant
20170412	LJ1213	0.4	Piwi argonaute CRISPR mutant
20170412	LJ1213	0.107143	Piwi argonaute CRISPR mutant
20170412	LJ1213	0.153846	Piwi argonaute CRISPR mutant
20170412	LJ1213	0.392857	Piwi argonaute CRISPR mutant
20170412	ECA584	0.45	Piwi argonaute CRISPR mutant
20170412	ECA584	0.388889	Piwi argonaute CRISPR mutant
20170412	ECA584	0.5	Piwi argonaute CRISPR mutant
20170412	ECA584	0.178571	Piwi argonaute CRISPR mutant
20170412	ECA584	0.173913	Piwi argonaute CRISPR mutant
20170412	ECA584	0.315789	Piwi argonaute CRISPR mutant
20170413	N2	0.413793	Piwi argonaute CRISPR mutant
20170413	N2	0.37931	Piwi argonaute CRISPR mutant
20170413	N2	0.488372	Piwi argonaute CRISPR mutant
20170413	N2	0.422222	Piwi argonaute CRISPR mutant
20170413	N2	0.5	Piwi argonaute CRISPR mutant
20170413	N2	0.52381	Piwi argonaute CRISPR mutant
20170413	LJ1203	0.212766	Piwi argonaute CRISPR mutant
20170413	LJ1203	0.12	Piwi argonaute CRISPR mutant
20170413	LJ1203	0.142857	Piwi argonaute CRISPR mutant
20170413	LJ1203	0.347826	Piwi argonaute CRISPR mutant
20170413	LJ1203	0.227273	Piwi argonaute CRISPR mutant
20170413	LJ1203	0.428571	Piwi argonaute CRISPR mutant
20170413	ECA586	0.333333	Piwi argonaute CRISPR mutant
20170413	ECA586	0.333333	Piwi argonaute CRISPR mutant
20170413	ECA586	0.518519	Piwi argonaute CRISPR mutant
20170413	ECA586	0.16129	Piwi argonaute CRISPR mutant
20170413	ECA586	0.555556	Piwi argonaute CRISPR mutant
20170413	ECA586	0.322581	Piwi argonaute CRISPR mutant
20170413	CB4856	0.333333	Piwi argonaute CRISPR mutant
20170413	CB4856	0.6	Piwi argonaute CRISPR mutant
20170413	CB4856	0.4	Piwi argonaute CRISPR mutant
20170413	CB4856	0.25	Piwi argonaute CRISPR mutant
20170413	CB4856	0.37037	Piwi argonaute CRISPR mutant
20170413	CB4856	0.304348	Piwi argonaute CRISPR mutant
20170413	LJ1213	0.16129	Piwi argonaute CRISPR mutant
20170413	LJ1213	0.405405	Piwi argonaute CRISPR mutant
20170413	LJ1213	0.457143	Piwi argonaute CRISPR mutant
20170413	LJ1213	0.15	Piwi argonaute CRISPR mutant
20170413	LJ1213	0.272727	Piwi argonaute CRISPR mutant
20170413	LJ1213	0.172414	Piwi argonaute CRISPR mutant
20170413	ECA584	0.45	Piwi argonaute CRISPR mutant
20170413	ECA584	0.277778	Piwi argonaute CRISPR mutant
20170413	ECA584	0.411765	Piwi argonaute CRISPR mutant
20170413	ECA584	0.125	Piwi argonaute CRISPR mutant
20170413	ECA584	0.275862	Piwi argonaute CRISPR mutant
20170413	ECA584	0.2	Piwi argonaute CRISPR mutant
20170414	N2	0.48	Piwi argonaute CRISPR mutant
20170414	N2	0.516129	Piwi argonaute CRISPR mutant
20170414	N2	0.416667	Piwi argonaute CRISPR mutant
20170414	N2	0.64	Piwi argonaute CRISPR mutant
20170414	N2	0.5	Piwi argonaute CRISPR mutant
20170414	N2	0.535714	Piwi argonaute CRISPR mutant
20170414	LJ1203	0.357143	Piwi argonaute CRISPR mutant
20170414	LJ1203	0.428571	Piwi argonaute CRISPR mutant
20170414	LJ1203	0.266667	Piwi argonaute CRISPR mutant
20170414	LJ1203	0.107143	Piwi argonaute CRISPR mutant
20170414	LJ1203	0.212121	Piwi argonaute CRISPR mutant
20170414	LJ1203	0.24	Piwi argonaute CRISPR mutant
20170414	ECA586	0.275862	Piwi argonaute CRISPR mutant
20170414	ECA586	0.347826	Piwi argonaute CRISPR mutant
20170414	ECA586	0.5	Piwi argonaute CRISPR mutant
20170414	ECA586	0.263158	Piwi argonaute CRISPR mutant
20170414	ECA586	0.290323	Piwi argonaute CRISPR mutant
20170414	ECA586	0.558824	Piwi argonaute CRISPR mutant
20170414	CB4856	0.2	Piwi argonaute CRISPR mutant
20170414	CB4856	0.2	Piwi argonaute CRISPR mutant
20170414	CB4856	0.333333	Piwi argonaute CRISPR mutant
20170414	CB4856	0.208333	Piwi argonaute CRISPR mutant
20170414	CB4856	0.321429	Piwi argonaute CRISPR mutant
20170414	CB4856	0.44	Piwi argonaute CRISPR mutant
20170414	LJ1213	0.0952381	Piwi argonaute CRISPR mutant
20170414	LJ1213	0.5	Piwi argonaute CRISPR mutant
20170414	LJ1213	0.315789	Piwi argonaute CRISPR mutant
20170414	LJ1213	0.285714	Piwi argonaute CRISPR mutant
20170414	LJ1213	0.6	Piwi argonaute CRISPR mutant
20170414	LJ1213	0.4375	Piwi argonaute CRISPR mutant
20170414	ECA584	0.0714286	Piwi argonaute CRISPR mutant
20170414	ECA584	0.590909	Piwi argonaute CRISPR mutant
20170414	ECA584	0.526316	Piwi argonaute CRISPR mutant
20170414	ECA584	0.24	Piwi argonaute CRISPR mutant
20170414	ECA584	0.5	Piwi argonaute CRISPR mutant
20170414	ECA584	0.347826	Piwi argonaute CRISPR mutant
20170416	N2	0.333333	Piwi argonaute CRISPR mutant
20170416	N2	0.34375	Piwi argonaute CRISPR mutant
20170416	N2	0.5	Piwi argonaute CRISPR mutant
20170416	N2	0.37037	Piwi argonaute CRISPR mutant
20170416	N2	0.346154	Piwi argonaute CRISPR mutant
20170416	N2	0.52	Piwi argonaute CRISPR mutant
20170416	LJ1203	0.219512	Piwi argonaute CRISPR mutant
20170416	LJ1203	0.153846	Piwi argonaute CRISPR mutant
20170416	LJ1203	0.230769	Piwi argonaute CRISPR mutant
20170416	LJ1203	0.117647	Piwi argonaute CRISPR mutant
20170416	LJ1203	0.1875	Piwi argonaute CRISPR mutant
20170416	LJ1203	0.277778	Piwi argonaute CRISPR mutant
20170416	ECA586	0.351351	Piwi argonaute CRISPR mutant
20170416	ECA586	0.244898	Piwi argonaute CRISPR mutant
20170416	ECA586	0.386364	Piwi argonaute CRISPR mutant
20170416	ECA586	0.15625	Piwi argonaute CRISPR mutant
20170416	ECA586	0.310345	Piwi argonaute CRISPR mutant
20170416	ECA586	0.192308	Piwi argonaute CRISPR mutant
20170416	CB4856	0.08	Piwi argonaute CRISPR mutant
20170416	CB4856	0.185185	Piwi argonaute CRISPR mutant
20170416	CB4856	0.192308	Piwi argonaute CRISPR mutant
20170416	CB4856	0.0357143	Piwi argonaute CRISPR mutant
20170416	CB4856	0.185185	Piwi argonaute CRISPR mutant
20170416	CB4856	0.194444	Piwi argonaute CRISPR mutant
20170416	LJ1213	0.294118	Piwi argonaute CRISPR mutant
20170416	LJ1213	0.461538	Piwi argonaute CRISPR mutant
20170416	LJ1213	0.538462	Piwi argonaute CRISPR mutant
20170416	LJ1213	0.272727	Piwi argonaute CRISPR mutant
20170416	LJ1213	0.391304	Piwi argonaute CRISPR mutant
20170416	LJ1213	0.384615	Piwi argonaute CRISPR mutant
20170416	ECA584	0.0645161	Piwi argonaute CRISPR mutant
20170416	ECA584	0.421053	Piwi argonaute CRISPR mutant
20170416	ECA584	0.304348	Piwi argonaute CRISPR mutant
20170416	ECA584	0.166667	Piwi argonaute CRISPR mutant
20170416	ECA584	0.25	Piwi argonaute CRISPR mutant
20170416	ECA584	0.2	Piwi argonaute CRISPR mutant
20170417	N2	0.382979	Piwi argonaute CRISPR mutant
20170417	N2	0.371429	Piwi argonaute CRISPR mutant
20170417	N2	0.52381	Piwi argonaute CRISPR mutant
20170417	N2	0.363636	Piwi argonaute CRISPR mutant
20170417	N2	0.5625	Piwi argonaute CRISPR mutant
20170417	N2	0.322581	Piwi argonaute CRISPR mutant
20170417	LJ1203	0.162162	Piwi argonaute CRISPR mutant
20170417	LJ1203	0.09375	Piwi argonaute CRISPR mutant
20170417	LJ1203	0.115385	Piwi argonaute CRISPR mutant
20170417	LJ1203	0.210526	Piwi argonaute CRISPR mutant
20170417	LJ1203	0.25	Piwi argonaute CRISPR mutant
20170417	LJ1203	0.153846	Piwi argonaute CRISPR mutant
20170417	ECA586	0.25641	Piwi argonaute CRISPR mutant
20170417	ECA586	0.5	Piwi argonaute CRISPR mutant
20170417	ECA586	0.434783	Piwi argonaute CRISPR mutant
20170417	ECA586	0.333333	Piwi argonaute CRISPR mutant
20170417	ECA586	0.148148	Piwi argonaute CRISPR mutant
20170417	ECA586	0.416667	Piwi argonaute CRISPR mutant
20170417	CB4856	0.333333	Piwi argonaute CRISPR mutant
20170417	CB4856	0.346154	Piwi argonaute CRISPR mutant
20170417	CB4856	0.310345	Piwi argonaute CRISPR mutant
20170417	CB4856	0.162162	Piwi argonaute CRISPR mutant
20170417	CB4856	0.407407	Piwi argonaute CRISPR mutant
20170417	CB4856	0.342105	Piwi argonaute CRISPR mutant
20170417	LJ1213	0.147059	Piwi argonaute CRISPR mutant
20170417	LJ1213	0.285714	Piwi argonaute CRISPR mutant
20170417	LJ1213	0.510204	Piwi argonaute CRISPR mutant
20170417	LJ1213	0.176471	Piwi argonaute CRISPR mutant
20170417	LJ1213	0.304348	Piwi argonaute CRISPR mutant
20170417	LJ1213	0.5	Piwi argonaute CRISPR mutant
20170417	ECA584	0.206897	Piwi argonaute CRISPR mutant
20170417	ECA584	0.105263	Piwi argonaute CRISPR mutant
20170417	ECA584	0.21875	Piwi argonaute CRISPR mutant
20170417	ECA584	0.09375	Piwi argonaute CRISPR mutant
20170417	ECA584	0.416667	Piwi argonaute CRISPR mutant
20170417	ECA584	0.354839	Piwi argonaute CRISPR mutant
20170418	N2	0.423077	Piwi argonaute CRISPR mutant
20170418	N2	0.613636	Piwi argonaute CRISPR mutant
20170418	N2	0.489362	Piwi argonaute CRISPR mutant
20170418	N2	0.305556	Piwi argonaute CRISPR mutant
20170418	N2	0.65625	Piwi argonaute CRISPR mutant
20170418	N2	0.5	Piwi argonaute CRISPR mutant
20170418	LJ1203	0.169811	Piwi argonaute CRISPR mutant
20170418	LJ1203	0.190476	Piwi argonaute CRISPR mutant
20170418	LJ1203	0.207547	Piwi argonaute CRISPR mutant
20170418	LJ1203	0.137931	Piwi argonaute CRISPR mutant
20170418	LJ1203	0.439024	Piwi argonaute CRISPR mutant
20170418	LJ1203	0.516129	Piwi argonaute CRISPR mutant
20170418	ECA586	0.354839	Piwi argonaute CRISPR mutant
20170418	ECA586	0.333333	Piwi argonaute CRISPR mutant
20170418	ECA586	0.428571	Piwi argonaute CRISPR mutant
20170418	ECA586	0.208333	Piwi argonaute CRISPR mutant
20170418	ECA586	0.384615	Piwi argonaute CRISPR mutant
20170418	ECA586	0.484848	Piwi argonaute CRISPR mutant
20170418	CB4856	0.0416667	Piwi argonaute CRISPR mutant
20170418	CB4856	0.315789	Piwi argonaute CRISPR mutant
20170418	CB4856	0.391304	Piwi argonaute CRISPR mutant
20170418	CB4856	0.0625	Piwi argonaute CRISPR mutant
20170418	CB4856	0.0625	Piwi argonaute CRISPR mutant
20170418	CB4856	0.157895	Piwi argonaute CRISPR mutant
20170418	LJ1213	0.103448	Piwi argonaute CRISPR mutant
20170418	LJ1213	0.37037	Piwi argonaute CRISPR mutant
20170418	LJ1213	0.5	Piwi argonaute CRISPR mutant
20170418	LJ1213	0.1	Piwi argonaute CRISPR mutant
20170418	LJ1213	0.380952	Piwi argonaute CRISPR mutant
20170418	LJ1213	0.5	Piwi argonaute CRISPR mutant
20170418	ECA584	0	Piwi argonaute CRISPR mutant
20170418	ECA584	0.333333	Piwi argonaute CRISPR mutant
20170418	ECA584	0.227273	Piwi argonaute CRISPR mutant
20170418	ECA584	0.0454545	Piwi argonaute CRISPR mutant
20170418	ECA584	0.190476	Piwi argonaute CRISPR mutant
20170418	ECA584	0.304348	Piwi argonaute CRISPR mutant
20170420	N2	0.05	Piwi argonaute CRISPR mutant
20170420	N2	0.0909091	Piwi argonaute CRISPR mutant
20170420	N2	0.35	Piwi argonaute CRISPR mutant
20170420	N2	0.0571429	Piwi argonaute CRISPR mutant
20170420	N2	0.241379	Piwi argonaute CRISPR mutant
20170420	N2	0.32	Piwi argonaute CRISPR mutant
20170420	LJ1203	0.210526	Piwi argonaute CRISPR mutant
20170420	LJ1203	0.285714	Piwi argonaute CRISPR mutant
20170420	LJ1203	0.117647	Piwi argonaute CRISPR mutant
20170420	LJ1203	0.0645161	Piwi argonaute CRISPR mutant
20170420	LJ1203	0.115385	Piwi argonaute CRISPR mutant
20170420	LJ1203	0.16129	Piwi argonaute CRISPR mutant
20170420	ECA586	0.157895	Piwi argonaute CRISPR mutant
20170420	ECA586	0.526316	Piwi argonaute CRISPR mutant
20170420	ECA586	0.35	Piwi argonaute CRISPR mutant
20170420	ECA586	0.1	Piwi argonaute CRISPR mutant
20170420	ECA586	0.181818	Piwi argonaute CRISPR mutant
20170420	ECA586	0.36	Piwi argonaute CRISPR mutant
20170420	CB4856	0.0952381	Piwi argonaute CRISPR mutant
20170420	CB4856	0.263158	Piwi argonaute CRISPR mutant
20170420	CB4856	0.32	Piwi argonaute CRISPR mutant
20170420	CB4856	0.0689655	Piwi argonaute CRISPR mutant
20170420	CB4856	0.136364	Piwi argonaute CRISPR mutant
20170420	CB4856	0.047619	Piwi argonaute CRISPR mutant
20170420	LJ1213	0.344828	Piwi argonaute CRISPR mutant
20170420	LJ1213	0.48	Piwi argonaute CRISPR mutant
20170420	LJ1213	0.466667	Piwi argonaute CRISPR mutant
20170420	LJ1213	0.28125	Piwi argonaute CRISPR mutant
20170420	LJ1213	0.307692	Piwi argonaute CRISPR mutant
20170420	LJ1213	0.434783	Piwi argonaute CRISPR mutant
20170420	ECA584	0.05	Piwi argonaute CRISPR mutant
20170420	ECA584	0.238095	Piwi argonaute CRISPR mutant
20170420	ECA584	0.478261	Piwi argonaute CRISPR mutant
20170420	ECA584	0.111111	Piwi argonaute CRISPR mutant
20170420	ECA584	0.333333	Piwi argonaute CRISPR mutant
20170420	ECA584	0.458333	Piwi argonaute CRISPR mutant
20170421	N2	0.15	Piwi argonaute CRISPR mutant
20170421	N2	0.434783	Piwi argonaute CRISPR mutant
20170421	N2	0.538462	Piwi argonaute CRISPR mutant
20170421	N2	0.269231	Piwi argonaute CRISPR mutant
20170421	N2	0.423077	Piwi argonaute CRISPR mutant
20170421	N2	0.416667	Piwi argonaute CRISPR mutant
20170421	LJ1203	0.393939	Piwi argonaute CRISPR mutant
20170421	LJ1203	0.37037	Piwi argonaute CRISPR mutant
20170421	LJ1203	0.189189	Piwi argonaute CRISPR mutant
20170421	LJ1203	0.2	Piwi argonaute CRISPR mutant
20170421	LJ1203	0.355556	Piwi argonaute CRISPR mutant
20170421	LJ1203	0.325	Piwi argonaute CRISPR mutant
20170421	ECA586	0.166667	Piwi argonaute CRISPR mutant
20170421	ECA586	0.272727	Piwi argonaute CRISPR mutant
20170421	ECA586	0.222222	Piwi argonaute CRISPR mutant
20170421	ECA586	0.121212	Piwi argonaute CRISPR mutant
20170421	ECA586	0.30303	Piwi argonaute CRISPR mutant
20170421	ECA586	0.291667	Piwi argonaute CRISPR mutant
20170421	CB4856	0.0384615	Piwi argonaute CRISPR mutant
20170421	CB4856	0	Piwi argonaute CRISPR mutant
20170421	CB4856	0.133333	Piwi argonaute CRISPR mutant
20170421	CB4856	0	Piwi argonaute CRISPR mutant
20170421	CB4856	0.190476	Piwi argonaute CRISPR mutant
20170421	CB4856	0.0909091	Piwi argonaute CRISPR mutant
20170421	LJ1213	0.26087	Piwi argonaute CRISPR mutant
20170421	LJ1213	0.0416667	Piwi argonaute CRISPR mutant
20170421	LJ1213	0.173913	Piwi argonaute CRISPR mutant
20170421	LJ1213	0.133333	Piwi argonaute CRISPR mutant
20170421	LJ1213	0.192308	Piwi argonaute CRISPR mutant
20170421	LJ1213	0.222222	Piwi argonaute CRISPR mutant
20170421	ECA584	0.12	Piwi argonaute CRISPR mutant
20170421	ECA584	0.363636	Piwi argonaute CRISPR mutant
20170421	ECA584	0.173913	Piwi argonaute CRISPR mutant
20170421	ECA584	0.181818	Piwi argonaute CRISPR mutant
20170421	ECA584	0.238095	Piwi argonaute CRISPR mutant
20170421	ECA584	0.0769231	Piwi argonaute CRISPR mutant
