# Supplementary material for: The genetic basis of natural variation in a phoretic behavior
Source: Nat Commun. 2017 Aug 17;8:273. doi: 10.1038/s41467-017-00386-x (PMC5561207; doi:10.1038/s41467-017-00386-x)
Supplement: Supplementary file 10 — SupD7 [file 41467_2017_386_MOESM10_ESM.xlsx]

## Sheet: Sheet1
Strain	Brood size	Assay
N2	212	1
N2	205	1
N2	221	1
N2	240	1
N2	219	1
N2	214	1
N2	224	1
N2	239	1
N2	237	1
N2	219	1
LJ1203	270	1
LJ1203	331	1
LJ1203	328	1
LJ1203	322	1
LJ1203	282	1
LJ1203	284	1
LJ1203	303	1
LJ1203	330	1
LJ1203	313	1
LJ1203	315	1
CB4856	184	1
CB4856	144	1
CB4856	222	1
CB4856	214	1
CB4856	279	1
CB4856	235	1
CB4856	233	1
CB4856	193	1
CB4856	190	1
CB4856	174	1
LJ1212	159	1
LJ1212	215	1
LJ1212	201	1
LJ1212	190	1
LJ1212	177	1
LJ1212	207	1
LJ1212	175	1
LJ1212	204	1
LJ1212	220	1
LJ1212	234	1
LJ1213	111	1
LJ1213	121	1
LJ1213	129	1
LJ1213	101	1
LJ1213	146	1
LJ1213	136	1
LJ1213	158	1
LJ1213	139	1
LJ1213	106	1
LJ1213	142	1
N2	200	2
N2	196	2
N2	222	2
N2	274	2
N2	224	2
N2	275	2
N2	214	2
N2	205	2
N2	184	2
N2	251	2
LJ1203	342	2
LJ1203	297	2
LJ1203	239	2
LJ1203	202	2
LJ1203	249	2
LJ1203	342	2
LJ1203	307	2
LJ1203	326	2
LJ1203	337	2
LJ1203	322	2
CB4856	268	2
CB4856	176	2
CB4856	246	2
CB4856	189	2
CB4856	271	2
CB4856	150	2
CB4856	184	2
CB4856	209	2
CB4856	225	2
CB4856	210	2
LJ1212	215	2
LJ1212	186	2
LJ1212	164	2
LJ1212	207	2
LJ1212	185	2
LJ1212	208	2
LJ1212	225	2
LJ1212	161	2
LJ1212	238	2
LJ1212	253	2
LJ1213	148	2
LJ1213	150	2
LJ1213	173	2
LJ1213	144	2
LJ1213	130	2
LJ1213	202	2
LJ1213	158	2
LJ1213	171	2
LJ1213	147	2
N2	225	3
N2	216	3
N2	220	3
N2	249	3
N2	216	3
N2	262	3
N2	268	3
N2	235	3
N2	238	3
N2	174	3
LJ1203	228	3
LJ1203	177	3
LJ1203	261	3
LJ1203	85	3
LJ1203	150	3
LJ1203	201	3
LJ1203	213	3
LJ1203	251	3
LJ1203	235	3
LJ1203	238	3
CB4856	135	3
CB4856	71	3
CB4856	215	3
CB4856	189	3
CB4856	181	3
CB4856	320	3
CB4856	273	3
CB4856	236	3
CB4856	256	3
CB4856	162	3
LJ1212	185	3
LJ1212	160	3
LJ1212	209	3
LJ1212	164	3
LJ1212	218	3
LJ1212	189	3
LJ1212	167	3
LJ1212	152	3
LJ1212	152	3
LJ1212	99	3
LJ1213	75	3
LJ1213	82	3
LJ1213	99	3
LJ1213	122	3
LJ1213	97	3
LJ1213	114	3
LJ1213	132	3
LJ1213	109	3
LJ1213	119	3
LJ1213	80	3
