# Supplementary material for: The genetic basis of natural variation in a phoretic behavior
Source: Nat Commun. 2017 Aug 17;8:273. doi: 10.1038/s41467-017-00386-x (PMC5561207; doi:10.1038/s41467-017-00386-x)
Supplement: Supplementary file 11 — SupD8 [file 41467_2017_386_MOESM11_ESM.xlsx]

## Sheet: Sheet1
Date	Location	N2 nict-1 allele frequency
20140429	Origin	0.15
20140429	Origin	0.133333
20140608	Origin	0.3125
20140608	Origin	0.3125
20140608	Origin	0.375
20140722	Origin	0.1875
20140722	Origin	0.0625
20140722	Origin	0.0625
20140722	Origin	0.3125
20140722	Origin	0.1875
20140722	Origin	0.142857
20140429	Transferred	0.857143
20140429	Transferred	0.625
20140608	Transferred	0.230769
20140608	Transferred	0.625
20140608	Transferred	0.5
20140722	Transferred	0.5
20140722	Transferred	0.428571
20140722	Transferred	0.375
20140722	Transferred	0.333333
20140722	Transferred	0.448276
20140722	Transferred	0.447368
